# Supplementary material for: Crykey: Rapid identification of SARS-CoV-2 cryptic mutations in wastewater
Source: Nat Commun. 2024 May 28;15:4545. doi: 10.1038/s41467-024-48334-w (PMC11133379; doi:10.1038/s41467-024-48334-w)
Supplement: Supplementary file 4 — Source Data [file 41467_2024_48334_MOESM4_ESM.zip]

Archive with 7 entries (7 files):
- source_data/houston_CRs.csv
- source_data/houston_CRs_merging_date.csv
- source_data/houston_viral_load.csv
- source_data/isnv_clinical.csv
- source_data/isnv_wastewater.csv
- source_data/sample_n_per_week.xlsx
- source_data/texas_gisaid_sequence_count.csv
