# Supplementary material for: Crykey: Rapid identification of SARS-CoV-2 cryptic mutations in wastewater
Source: Nat Commun. 2024 May 28;15:4545. doi: 10.1038/s41467-024-48334-w (PMC11133379; doi:10.1038/s41467-024-48334-w)
Supplement: Supplementary file 4 — Source Data [file 41467_2024_48334_MOESM4_ESM.zip › source_data/houston_CRs.csv]

	Mutation Occurance	GISAID Count	AA_Mutation	Present Weeks	Present Sites	Mean Site Occurance	Mean Allele Freq	Max Allele Freq	Max Durations
A29039T;G29049A	198	3	N:K256*;N:R259Q	33	37	6.0	0.03438514502178624	0.14285714285714285	365
C6402T;G6456A	133	153	ORF1a:P2046L;ORF1a:C2064Y	19	38	7.0	0.07400225399462464	0.75	137
A24966T;C25000T	110	10	S:N1135I;S:D1146D	19	34	5.7894736842105265	0.04771252785965437	0.11475409836065575	316
G17122T;A17236G	99	346	ORF1b:A1219S;ORF1b:I1257V	19	34	5.2105263157894735	0.021823861615608033	0.06952965235173825	145
C14676T;G14857T	50	466	ORF1b:P403P;ORF1b:V464F	5	35	10.0	0.20587417463951843	1.0	57
T28382C;C28432T	50	68	N:S37P;N:F53F	10	39	5.0	0.486259314869595	0.9981153411232568	92
G28280C;A28281T;T28282A;C28410T	49	33	N:D3H;N:D3V;N:D3E;N:P46L	3	37	16.333333333333332	0.38996844809207043	0.9951690821256038	43
A28111G;G28280C;A28281T;T28282A;C28410T	47	33	ORF8:Y73C;N:D3H;N:D3V;N:D3E;N:P46L	2	37	23.5	0.4699164164657756	0.9642857142857144	8
G5743C;T5744C	43	30	ORF1a:E1826D;ORF1a:Y1827H	16	27	2.6875	0.04422477551447616	0.2083333333333333	382
A27344T;A27345T;A27354G	43	10	ORF6:K48I;ORF6:K48N;ORF6:Q51Q	17	24	2.5294117647058822	0.07280091570767949	0.29411764705882354	172
G13812T;C13824T	41	237	ORF1b:M115I;ORF1b:V119V	4	34	10.25	0.11522497019137713	0.9951534733441034	85
G19132T;A19137C	36	1	ORF1b:E1889*;ORF1b:L1890F	15	24	2.4	0.03990962540207913	0.17647058823529413	137
A26530G;C26577G;C26625A	33	4	M:D3G;M:Q19E;M:L35I	6	22	5.5	0.1368347195332427	0.2424242424242425	50
G22661T;T22662A	24	2	S:V367F;S:V367D	2	23	12.0	0.08021457843085054	0.2809734513274336	8
C15805A;A15812T	23	0	ORF1b:Q780K;ORF1b:N782I	5	18	4.6	0.03496024914048038	0.10714285714285714	43
A29301G;G29402T	22	278	N:D343G;N:D377Y	3	22	7.333333333333333	0.024678787116484188	0.06598407281001137	15
T23599G;C23604A;G23642T	22	29	S:N679K;S:P681H;S:A694S	15	13	1.4666666666666666	0.15929629603046222	0.4166666666666667	280
C10449A;T10459C	19	169	ORF1a:P3395H;ORF1a:T3398T	5	16	3.8	0.07402165705068924	0.17857142857142858	36
T15682A;T15685A	19	6	ORF1b:Y739N;ORF1b:L740M	9	16	2.111111111111111	0.030875426635727697	0.05	179
G4181T;G4185T	18	46	ORF1a:A1306S;ORF1a:G1307V	7	14	2.5714285714285716	0.02353612869744598	0.0374331550802139	85
C24130A;A24250G	17	1	S:N856K;S:I896M	4	14	4.25	0.08647302182661924	0.20408163265306128	36
A29039T;G29049A;G29050A	17	0	N:K256*;N:R259Q;N:R259R	8	14	2.125	0.02560048735044201	0.06884057971014493	82
G28881A;G28882A;G28883C;A29039T	16	28	N:R203K;N:R203R;N:G204R;N:K256*	4	14	4.0	0.03375296942600299	0.0945945945945946	155
T23599G;C23604A;G23660T	14	7	S:N679K;S:P681H;S:G700C	8	13	1.75	0.12139709244429779	0.1875	274
G28881A;G28882A;G28883C;T29029C;A29039T	14	1	N:R203K;N:R203R;N:G204R;N:A252A;N:K256*	6	8	2.3333333333333335	0.08416477802424237	0.2647058823529412	57
G28881A;G28882A;G28883C;G28931T	13	484	N:R203K;N:R203R;N:G204R;N:A220S	12	11	1.0833333333333333	0.08578640389972997	0.15625	288
G28881A;G28882A;G28883C;G28954T	12	69	N:R203K;N:R203R;N:G204R;N:L227F	9	10	1.3333333333333333	0.059226835820782565	0.1	295
C23555T;T23599G;C23604A	12	28	S:P665S;S:N679K;S:P681H	5	11	2.4	0.05037271357363899	0.09836065573770493	43
C14408T;A14435T	12	22	ORF1b:P314L;ORF1b:K323I	5	10	2.4	0.03123366835561692	0.0576923076923077	50
T12987C;C13019T	11	285	ORF1a:M4241T;ORF1a:L4252L	9	9	1.2222222222222223	0.09298153925837215	0.35294117647058826	85
C28977T;C29034T	11	43	N:S235F;N:A254V	3	11	3.6666666666666665	0.3328119807471758	0.5333333333333333	50
T29029C;A29039T	11	5	N:A252A;N:K256*	6	9	1.8333333333333333	0.01787595683111676	0.045454545454545456	43
C19220T;T19271A	11	0	ORF1b:A1918V;ORF1b:L1935*	1	11	11.0	0.050408502033976864	0.07119741100323625	1
G28881A;G28882A;G28883C;C28977T;C29034T	10	41	N:R203K;N:R203R;N:G204R;N:S235F;N:A254V	3	10	3.3333333333333335	0.7190651992247798	0.9375	50
G29440T;A29510C	9	1171	N:Q389H;N:S413R	6	8	1.5	0.05881255228898214	0.2112676056338028	44
A23229G;A23403G	9	307	S:N556S;S:D614G	2	9	4.5	0.13614289014668043	0.4218455743879473	8
T847A;C913T	9	293	ORF1a:D194E;ORF1a:S216S	5	8	1.8	0.10706805222562663	0.4047619047619048	71
G29050A;C29149T	9	123	N:R259R;N:I292I	7	8	1.2857142857142858	0.11320814996025083	0.6538461538461539	120
C23230A;C23271A	9	118	S:N556K;S:A570D	7	6	1.2857142857142858	0.3421372765387136	0.6887218045112782	85
C23230A;C23271A;A23403G	9	118	S:N556K;S:A570D;S:D614G	7	6	1.2857142857142858	0.5740672951210546	1.0	85
C9615T;G9738C	9	34	ORF1a:T3117I;ORF1a:S3158T	3	8	3.0	0.116841106565878	0.2698412698412698	85
G28326T;C28432T	9	26	N:G18V;N:F53F	5	8	1.8	0.02406293809657593	0.04909560723514212	78
A10195G;C10252T	9	14	ORF1a:E3310E;ORF1a:F3329F	2	9	4.5	0.05027725616901103	0.1497545008183306	8
T23599G;C23604A;A23682T	9	2	S:N679K;S:P681H;S:Y707F	6	9	1.5	0.11029452893273839	0.29411764705882354	260
C6402T;T6477C	8	368	ORF1a:P2046L;ORF1a:V2071A	7	7	1.1428571428571428	0.23485250383724127	1.0	85
G28881A;G28882A;G28883C;T28924C	8	243	N:R203K;N:R203R;N:G204R;N:A217A	7	8	1.1428571428571428	0.041328089324775476	0.07352941176470587	316
T14952C;A14960T	8	7	ORF1b:F495F;ORF1b:N498I	5	5	1.6	0.05673415060040963	0.10256410256410256	218
A29301G;A29510C	7	567	N:D343G;N:S413R	5	7	1.4	0.021263337714828183	0.034934497816593885	64
C28045T;G28048A	7	218	ORF8:A51V;ORF8:R52K	7	6	1.0	0.4249247890143213	0.990909090909091	305
G29050A;C29108T	7	159	N:R259R;N:P279S	6	5	1.1666666666666667	0.05175859363220103	0.1102502979737783	85
G19816T;T19839C	7	128	ORF1b:V2117L;ORF1b:N2124N	2	5	3.5	0.07516638451950952	0.16253443526170802	8
A29510C;A29591G	7	66	N:S413R;ORF10:T12A	5	7	1.4	0.14364417603891738	0.6977886977886978	78
G28347T;C28348T	7	63	N:G25V;N:G25G	5	7	1.4	0.3162809225141543	0.9852045256744996	50
C22597T;G22801T	7	41	S:T345T;S:G413G	2	7	3.5	0.10107843053352329	0.16666666666666666	8
C2695T;C2710T	7	31	ORF1a:N810N;ORF1a:L815L	3	7	2.3333333333333335	0.3185562771158019	1.0	43
C28869T;T28952C	7	14	N:P199L;N:L227L	7	2	1.0	0.700068859579427	1.0	71
A10195G;C10319T	7	3	ORF1a:E3310E;ORF1a:L3352F	4	7	1.75	0.15357458131844523	0.9935205183585312	43
G17122T;G17334A	7	3	ORF1b:A1219S;ORF1b:T1289T	6	4	1.1666666666666667	0.05986461425701841	0.13768115942028986	57
G29392T;A29510C	6	1173	N:K373N;N:S413R	4	6	1.5	0.037267533581050234	0.07575757575757576	93
C29503T;A29510C	6	1125	N:S410S;N:S413R	3	6	2.0	0.06379665313634313	0.1341948310139165	29
A29510C;G29511A	6	952	N:S413R;N:S413N	5	4	1.2	0.0543683558536687	0.12550607287449392	183
T23335C;A23403G	6	801	S:S591S;S:D614G	6	6	1.0	0.10288945934084974	0.2619047619047619	410
A11332G;T11418C;C11514T	6	466	ORF1a:V3689V;ORF1a:V3718A;ORF1a:T3750I	4	6	1.5	0.06029842661555995	0.11711711711711713	57
C6402T;T6522A	6	457	ORF1a:P2046L;ORF1a:I2086N	1	6	6.0	0.05886714876732824	0.08695652173913042	1
T22917G;C22995A;T23035C	6	259	S:L452R;S:T478K;S:P491P	5	5	1.2	0.45422048832161543	0.7352941176470589	60
A27403G;A27507C	6	147	ORF7a:I4V;ORF7a:G38G	4	3	1.5	0.3516945425803136	0.5663265306122449	25
A1163C;A1255G	6	117	ORF1a:I300L;ORF1a:S330S	4	5	1.5	0.6785170790231678	1.0	36
C23393T;A23403G	6	109	S:L611F;S:D614G	4	6	1.5	0.0968239501187207	0.32142857142857145	424
T23599G;C23604A;T23650C	6	97	S:N679K;S:P681H;S:T696T	4	6	1.5	0.16780807756206859	0.3290322580645161	155
G28881A;G28882A;G28883C;T28888G	6	87	N:R203K;N:R203R;N:G204R;N:T205T	5	5	1.2	0.14826826632015236	0.4982935153583618	78
G4181T;A4268G	6	65	ORF1a:A1306S;ORF1a:N1335D	3	6	2.0	0.0355909320282918	0.05263157894736842	78
G12801A;A12998T	6	60	ORF1a:R4179K;ORF1a:S4245C	5	6	1.2	0.3487878866373701	1.0	53
C22995A;T23035C;T23101C	6	39	S:T478K;S:P491P;S:L513L	5	5	1.2	0.4927662572942546	0.8152866242038217	60
T23035C;T23101C	6	39	S:P491P;S:L513L	5	5	1.2	0.20648292231821994	0.3616236162361624	60
G28109T;C28432T	6	23	ORF8:Q72H;N:F53F	5	4	1.2	0.027937196786226488	0.0471311475409836	85
G28881A;G28882A;G28883C;G28964T	6	23	N:R203K;N:R203R;N:G204R;N:E231*	5	6	1.2	0.06933984054424609	0.09018036072144288	267
G28881A;G28882A;G28883C;G28946T	6	20	N:R203K;N:R203R;N:G204R;N:D225Y	5	5	1.2	0.054539413518595786	0.07086614173228346	599
C27960T;C27964T	6	16	ORF8:Q23*;ORF8:S24L	5	2	1.2	0.25047074245351775	0.5536668285575522	57
G29050A;A29301G	6	15	N:R259R;N:D343G	2	6	3.0	0.016566935610620778	0.02644230769230769	7
A27961C;C27964T	6	1	ORF8:Q23P;ORF8:S24L	5	2	1.2	0.3802470899329406	0.9490445859872612	57
A29039T;G29049A;A29301G	6	0	N:K256*;N:R259Q;N:D343G	2	6	3.0	0.06908920311438799	0.1836734693877551	7
T15395C;G15451A	6	0	ORF1b:F643S;ORF1b:G662S	4	6	1.5	0.041206440529276404	0.0740242261103634	124
G29431A;A29510C	5	1133	N:Q386Q;N:S413R	5	5	1.0	0.07110255398588317	0.17647058823529413	85
C29509T;A29510C	5	1000	N:S412S;N:S413R	4	5	1.25	0.057131385706887305	0.0743801652892562	127
C28869T;G28904T	5	752	N:P199L;N:A211S	3	5	1.6666666666666667	0.3331372549019608	1.0	50
G23264A;A23403G	5	593	S:D568N;S:D614G	5	5	1.0	0.15020158473378067	0.39130434782608703	99
C23334T;A23403G	5	224	S:S591F;S:D614G	3	5	1.6666666666666667	0.07388442565896307	0.2916666666666667	592
G28376T;C28432T	5	159	N:A35S;N:F53F	4	5	1.25	0.23554210547269192	1.0	123
C28868T;A28877T;G28878C;G28881A;G28882A;G28883C	5	140	N:P199S;N:S202C;N:S202T;N:R203K;N:R203R;N:G204R	2	5	2.5	0.1935426027274931	0.3584905660377358	15
A6390C;C6402T	5	119	ORF1a:E2042A;ORF1a:P2046L	5	5	1.0	0.032556544032726745	0.06201550387596898	50
A1003G;C913T	5	95	ORF1a:E246E;ORF1a:S216S	3	5	1.6666666666666667	0.3515602018483999	1.0	29
C23360T;A23403G	5	19	S:P600S;S:D614G	2	5	2.5	0.024424736901331782	0.051991150442477874	8
T5118A;T5119A;T5120A	5	13	ORF1a:F1618Y;ORF1a:F1618L;ORF1a:Y1619N	3	4	1.6666666666666667	0.044049155388554515	0.07352941176470587	15
C23604A;G23699T;C23709T	5	4	S:P681H;S:A713S;S:T716I	4	4	1.25	0.09311849220681831	0.2302325581395349	71
A26530G;C26542A;T26545G	5	3	M:D3G;M:T7N;M:I8S	4	5	1.25	0.026015320088497516	0.035211267605633804	36
T27991C;C27999T	5	3	ORF8:V33A;ORF8:P36S	5	2	1.0	0.22004103211875498	0.4961240310077519	121
C23271A;C23360T;A23403G	5	1	S:A570D;S:P600S;S:D614G	2	5	2.5	0.04723756771047713	0.09234828496042216	8
T29404C;A29510C	4	1216	N:D377D;N:S413R	3	4	1.3333333333333333	0.20986374734685986	0.7453781512605042	68
A11332G;C11344T	4	1191	ORF1a:V3689V;ORF1a:I3693I	4	2	1.0	0.052687894396797885	0.1282051282051282	50
A26748G;T26767C	4	1152	M:I76V;M:I82T	3	4	1.3333333333333333	0.2358946608946609	0.4444444444444444	50
C29416A;A29510C	4	1080	N:A381A;N:S413R	4	4	1.0	0.035127102808972396	0.04732824427480916	141
G29508A;A29510C	4	1073	N:S412N;N:S413R	4	4	1.0	0.32486021198273674	0.74	197
A14395G;C14408T	4	996	ORF1b:T310A;ORF1b:P314L	4	3	1.0	0.3314472287221901	0.6666666666666666	78
C912T;C913T	4	954	ORF1a:S216F;ORF1a:S216S	4	4	1.0	0.5134256165377282	1.0	246
C6388T;C6402T	4	896	ORF1a:C2041C;ORF1a:P2046L	4	4	1.0	0.08832261948736646	0.14006514657980454	64
A29433G;A29510C	4	817	N:K387R;N:S413R	3	4	1.3333333333333333	0.03578475704259403	0.05833333333333333	29
G11562T;A11595G	4	614	ORF1a:C3766F;ORF1a:Q3777R	4	4	1.0	0.6221090713244837	0.8888888888888888	68
A24424T;C24466A;T24469A;C24503T	4	607	S:Q954H;S:S968S;S:N969K;S:L981F	3	4	1.3333333333333333	0.11448551594211989	0.16666666666666666	43
G29050A;C29095T	4	598	N:R259R;N:F274F	3	4	1.3333333333333333	0.04463266722315587	0.13625866050808313	64
A28111G;C28214T	4	510	ORF8:Y73C;ORF8:D107D	2	4	2.0	0.03438959698227722	0.06716417910447761	8
C28214T;G28280C;A28281T;T28282A	4	508	ORF8:D107D;N:D3H;N:D3V;N:D3E	2	4	2.0	0.04361711401189363	0.07678571428571429	8
A28111G;C28214T;G28280C;A28281T;T28282A	4	507	ORF8:Y73C;ORF8:D107D;N:D3H;N:D3V;N:D3E	2	4	2.0	0.05259211218997738	0.10559006211180123	8
G28881T;G28916T;G29033T	4	493	N:R203M;N:G215C;N:A254S	4	4	1.0	0.8963210702341137	1.0	158
G28916T;G29033T	4	493	N:G215C;N:A254S	4	4	1.0	0.3687746334867	0.4411764705882353	158
G28881A;G28882A;G28883C;T28976C	4	485	N:R203K;N:R203R;N:G204R;N:S235P	4	2	1.0	0.029838642674583554	0.04804804804804805	233
T28203C;C28311T	4	421	ORF8:F104L;N:P13L	3	4	1.3333333333333333	0.07489823992127881	0.2163726571113561	176
G28881A;G28882A;G28883C;C28994A	4	312	N:R203K;N:R203R;N:G204R;N:Q241K	2	4	2.0	0.04390489725706094	0.05084745762711865	106
T23599G;C23604A;G23699T	4	277	S:N679K;S:P681H;S:A713S	4	4	1.0	0.1722756802537917	0.25	329
G27750A;C27807T	4	263	ORF7a:K119K;ORF7b:L18L	3	4	1.3333333333333333	0.0749396991507791	0.15384615384615385	28
G28881A;G28882A;G28883C;A28901T	4	262	N:R203K;N:R203R;N:G204R;N:M210L	2	4	2.0	0.03530328218153482	0.04057971014492753	291
A28108G;A28111G	4	222	ORF8:Q72R;ORF8:Y73C	4	2	1.0	0.3141725860499226	0.7906976744186046	36
A28461G;G28476T	4	190	N:D63G;N:R68L	4	2	1.0	0.11451874332108322	0.30416666666666664	99
A29510C;T29581C	4	185	N:S413R;ORF10:A8A	4	4	1.0	0.0325171774357039	0.07063197026022305	155
A23403G;T23406C	4	156	S:D614G;S:V615A	4	3	1.0	0.08133519928063326	0.14225941422594146	71
G28881A;G28882A;G28883C;T28933C	4	153	N:R203K;N:R203R;N:G204R;N:A220A	4	4	1.0	0.06067468351749851	0.14054054054054055	121
G28881T;C28896A;G28916T	4	110	N:R203M;N:A208D;N:G215C	3	2	1.3333333333333333	0.5130664173507538	1.0	71
G28209T;C28432T	4	109	ORF8:E106*;N:F53F	3	3	1.3333333333333333	0.043610230675973506	0.0876923076923077	109
A28111G;G28167A	4	106	ORF8:Y73C;ORF8:E92K	2	4	2.0	0.01460786039605112	0.02007042253521127	71
G17122T;C17336T	4	98	ORF1b:A1219S;ORF1b:T1290I	4	3	1.0	0.041192389219901766	0.06451612903225806	57
A29301G;G29468A	4	87	N:D343G;N:D399N	3	4	1.3333333333333333	0.042546277061319734	0.07142857142857142	22
T670G;T693C	4	84	ORF1a:S135R;ORF1a:F143S	3	4	1.3333333333333333	0.11732910092763213	0.15714285714285714	141
C29095T;C29218T	4	68	N:F274F;N:F315F	3	4	1.3333333333333333	0.09490155125027723	0.1319910514541387	29
A29301G;G29402T;C29509T	4	64	N:D343G;N:D377Y;N:S412S	1	4	4.0	0.023458060923679157	0.043037974683544304	1
C14408T;G14452T	4	61	ORF1b:P314L;ORF1b:V329F	4	4	1.0	0.08872063606189302	0.15625	197
A29396C;G29402T	4	50	N:K375Q;N:D377Y	4	3	1.0	0.03478093478113552	0.06284882310118903	114
T23599G;C23604A;G23653T	4	44	S:N679K;S:P681H;S:M697I	3	4	1.3333333333333333	0.0718079601318439	0.08571428571428573	232
T22917G;C22995A;T23035C;T23101C	4	38	S:L452R;S:T478K;S:P491P;S:L513L	3	3	1.3333333333333333	0.8916666666666666	1.0	43
A29040G;C29085T	4	25	N:K256R;N:T271I	4	3	1.0	0.09674731681731158	0.21333333333333326	39
T13078C;T13195C	4	24	ORF1a:A4271A;ORF1a:V4310V	2	4	2.0	0.2162960206327813	0.27167630057803466	43
T23599G;C23604A;T23633A	4	23	S:N679K;S:P681H;S:S691T	4	4	1.0	0.10114056094657982	0.206896551724138	323
G26929A;G27112A	4	22	M:S136N;M:S197N	3	4	1.3333333333333333	0.03598306861219677	0.06774193548387097	29
G17122T;C17285T	4	13	ORF1b:A1219S;ORF1b:S1273L	4	4	1.0	0.023124616481638036	0.03757225433526012	109
C15314T;G15451A	4	11	ORF1b:A616V;ORF1b:G662S	4	4	1.0	0.07404794384052685	0.1862745098039216	85
C26577G;C26625A	4	9	M:Q19E;M:L35I	4	4	1.0	0.03484333561640267	0.05806451612903226	148
A27354G;A27507C	4	3	ORF6:Q51Q;ORF7a:G38G	4	3	1.0	0.05338260609048024	0.07547169811320754	106
C26568A;C26571T	4	3	M:L16I;M:L17F	4	1	1.0	0.5543421612056479	0.9230769230769232	71
G28881A;G28882A;G28883C;T28981G	4	3	N:R203K;N:R203R;N:G204R;N:G236G	4	4	1.0	0.06259314343374979	0.08196721311475409	260
C27874T;T27991C;C27999T	4	2	ORF7b:T40I;ORF8:V33A;ORF8:P36S	4	1	1.0	0.4004542966611932	0.7777777777777778	71
G22775A;A22786C;G22813T;G22870A	4	2	S:D405N;S:R408S;S:K417N;S:W436*	1	4	4.0	0.08565041699899753	0.12195121951219512	1
A26530G;C26577G;G26634A	4	1	M:D3G;M:Q19E;M:A38T	2	4	2.0	0.11822111145027811	0.1794871794871795	29
C23271A;C23393T;A23403G	4	1	S:A570D;S:L611F;S:D614G	2	4	2.0	0.06228043707718294	0.15674603174603174	29
G28881A;G28882A;G28883C;T28944C	4	1	N:R203K;N:R203R;N:G204R;N:L224P	3	4	1.3333333333333333	0.033551732838417614	0.04830917874396135	162
T23599G;C23604A;T23622G	4	1	S:N679K;S:P681H;S:V687G	4	4	1.0	0.051620827895361876	0.08571428571428573	176
A27344T;A27345T;A27354G;A27507C	4	0	ORF6:K48I;ORF6:K48N;ORF6:Q51Q;ORF7a:G38G	3	4	1.3333333333333333	0.1194437506937507	0.17857142857142858	109
C11511G;A11537G	4	0	ORF1a:T3749R;ORF1a:I3758V	3	4	1.3333333333333333	0.07286296255084504	0.11627906976744184	22
C16466T;T16484A	4	0	ORF1b:P1000L;ORF1b:L1006*	1	4	4.0	0.04001670477642276	0.05691056910569105	1
C19220T;T19258C	4	0	ORF1b:A1918V;ORF1b:S1931P	1	4	4.0	0.0377690274180532	0.04385964912280702	1
C29498T;A29510C	4	0	N:Q409*;N:S413R	4	4	1.0	0.03847566299237395	0.062314540059347175	99
G15451A;T15521C	4	0	ORF1b:G662S;ORF1b:F685S	1	4	4.0	0.044166240963942394	0.06428571428571428	1
G17122T;T17214C	4	0	ORF1b:A1219S;ORF1b:P1249P	3	3	1.3333333333333333	0.020466188575283803	0.031796502384737683	43
G22959T;G22992A;C22995A;A23013C;A23040G;G23048A;A23055G;A23063T;T23075C	4	0	S:R466I;S:S477N;S:T478K;S:E484A;S:Q493R;S:G496S;S:Q498R;S:N501Y;S:Y505H	4	4	1.0	0.07215088590977216	0.1282051282051282	36
T689A;C690A;T692C;T693C	4	0	ORF1a:S142T;ORF1a:S142*;ORF1a:F143L;ORF1a:F143S	4	2	1.0	0.4248707902224408	0.5888888888888889	92
A6319G;G6476T	3	1146	ORF1a:P2018P;ORF1a:V2071F	2	3	1.5	0.2057995558898643	0.4406779661016949	22
A29510C;C29586T	3	1131	N:S413R;ORF10:P10L	3	2	1.0	0.0765927206034458	0.1518987341772152	127
G28302A;C28311T	3	967	N:R10Q;N:P13L	2	3	1.5	0.21894437991998963	0.45	176
T22846C;T22917G	3	891	S:D428D;S:L452R	3	1	1.0	0.19080353440301123	0.2826086956521739	22
C7124T;T7135C	3	821	ORF1a:P2287S;ORF1a:V2290V	3	2	1.0	0.13692072003063957	0.2857142857142857	106
C28311T;T28426C	3	791	N:P13L;N:S51S	2	3	1.5	0.08288549106626909	0.13043478260869565	36
T16176C;C16362T	3	750	ORF1b:T903T;ORF1b:V965V	2	3	1.5	0.7592592592592592	1.0	15
C3267T;C3426T	3	749	ORF1a:T1001I;ORF1a:P1054L	3	3	1.0	0.6345003597769383	1.0	64
G19069T;C19220T	3	748	ORF1b:A1868S;ORF1b:A1918V	3	3	1.0	0.2620254422580004	0.6923076923076923	78
C25469T;T25485C	3	746	ORF3a:S26L;ORF3a:A31A	2	3	1.5	0.05947470487207696	0.0821917808219178	8
T28250G;C28311T	3	734	ORF8:D119E;N:P13L	3	3	1.0	0.04029719606910389	0.06287425149700597	197
A28877T;G28878C;G28881A;G28882A;G28883C;C28957T	3	655	N:S202C;N:S202T;N:R203K;N:R203R;N:G204R;N:N228N	3	3	1.0	0.2538268095342226	0.4705882352941176	446
C28311T;G28374T	3	628	N:P13L;N:G34V	3	3	1.0	0.1603418081746255	0.4166666666666667	288
G29050A;C29253T	3	540	N:R259R;N:S327L	3	2	1.0	0.1408435911868112	0.2723735408560311	46
C6402T;G6479A	3	494	ORF1a:P2046L;ORF1a:V2072I	3	3	1.0	0.45421800812921315	0.8888888888888888	43
C25469T;C25539T	3	486	ORF3a:S26L;ORF3a:G49G	3	3	1.0	0.041755519227508225	0.08008008008008008	15
T29401C;G29402T	3	482	N:A376A;N:D377Y	3	3	1.0	0.4402737047898338	1.0	71
A11332G;G11335T;A11456G	3	468	ORF1a:V3689V;ORF1a:V3690V;ORF1a:I3731V	3	3	1.0	0.4654020198387725	1.0	64
C25339T;C25469T;C25521T	3	452	S:D1259D;ORF3a:S26L;ORF3a:F43F	3	3	1.0	0.07146516450871587	0.18	74
C12559T;A12772G	3	448	ORF1a:I4098I;ORF1a:L4169L	3	3	1.0	0.37155628534938884	0.7777777777777778	36
T2911G;A2986G	3	433	ORF1a:T882T;ORF1a:L907L	3	3	1.0	0.5	0.7142857142857143	151
T14298C;C14408T	3	394	ORF1b:Y277Y;ORF1b:P314L	3	2	1.0	0.08489252629815863	0.1875	92
G29395A;A29510C	3	388	N:K374K;N:S413R	2	3	1.5	0.06478400490473023	0.07948243992606285	29
T29377C;A29510C	3	377	N:P368P;N:S413R	2	3	1.5	0.049736006642076024	0.06361323155216285	37
G28300T;C28311T;A28330G	3	374	N:Q9H;N:P13L;N:G19G	3	3	1.0	0.22039099232863155	0.55	63
G26709A;T26723C	3	348	M:A63T;M:L67L	3	2	1.0	0.06190438034188034	0.07333333333333332	63
C19206T;C19220T	3	345	ORF1b:V1913V;ORF1b:A1918V	3	3	1.0	0.1632276266710229	0.35714285714285715	50
C28651T;C28724T	3	314	N:N126N;N:P151S	1	3	3.0	0.033397323612265405	0.03655352480417755	1
A12820G;C13019T	3	251	ORF1a:L4185L;ORF1a:L4252L	2	3	1.5	0.17867637711270604	0.2300469483568075	36
G28881A;G28882A;G28883C;G28950A	3	243	N:R203K;N:R203R;N:G204R;N:R226K	2	3	1.5	0.11369682375874328	0.17647058823529413	141
A6821G;T6954C	3	241	ORF1a:T2186A;ORF1a:I2230T	3	3	1.0	0.5506782945736434	1.0	36
A26565C;T26767C	3	226	M:K15Q;M:I82T	2	3	1.5	0.4808946877912395	1.0	32
A4420G;C4421A;G4422A	3	217	ORF1a:T1385T;ORF1a:R1386S;ORF1a:R1386H	3	3	1.0	0.023692602736311436	0.03017241379310345	162
G15451A;A15459G	3	194	ORF1b:G662S;ORF1b:L664L	3	3	1.0	0.1316055047795275	0.1786407766990291	50
G29050A;C29200T	3	194	N:R259R;N:P309P	3	3	1.0	0.043614816986373234	0.053763440860215055	71
T28245C;C28311T	3	186	ORF8:L118L;N:P13L	2	3	1.5	0.05168254314980931	0.06521739130434782	233
A14253G;C14408T	3	185	ORF1b:L262L;ORF1b:P314L	3	3	1.0	0.13435534591194967	0.25	239
A29510C;T29582C	3	164	N:S413R;ORF10:F9L	3	3	1.0	0.0637727740668917	0.11204481792717087	39
G29474T;A29510C	3	160	N:D401Y;N:S413R	2	3	1.5	0.04282630108118013	0.05729166666666665	36
A28095T;A28108G;A28111G	3	152	ORF8:K68*;ORF8:Q72R;ORF8:Y73C	3	2	1.0	0.14479307625003318	0.16444444444444445	36
G28048T;A28095T;A28108G;A28111G	3	152	ORF8:R52I;ORF8:K68*;ORF8:Q72R;ORF8:Y73C	3	2	1.0	0.39505418165531836	0.5828877005347594	36
G23222C;C23271A	3	151	S:E554Q;S:A570D	3	3	1.0	0.422621657731381	0.8604950176792028	15
G23222C;C23271A;A23403G	3	151	S:E554Q;S:A570D;S:D614G	3	3	1.0	0.5251816666306963	0.9976744186046512	15
C27942T;C27964T;T28088A	3	144	ORF8:H17Y;ORF8:S24L;ORF8:A65A	2	3	1.5	0.2432640450714464	0.2835820895522388	50
A29301G;C29509T	3	137	N:D343G;N:S412S	1	3	3.0	0.028120383147500375	0.037037037037037035	1
T4081C;G4181T	3	130	ORF1a:S1272S;ORF1a:A1306S	1	3	3.0	0.039087861210153806	0.043478260869565216	1
T14287C;C14408T	3	128	ORF1b:F274L;ORF1b:P314L	3	3	1.0	0.24257413559739138	0.6	197
A23403G;C23454A	3	126	S:D614G;S:P631H	1	3	3.0	0.03302834776030217	0.0391304347826087	1
T8915C;C8986T	3	120	ORF1a:F2884L;ORF1a:D2907D	1	3	3.0	0.02485248769866504	0.033980582524271837	1
C23297T;A23403G	3	107	S:P579S;S:D614G	2	3	1.5	0.05540601943623835	0.1282051282051282	169
G29511A;G29593T	3	107	N:S413N;ORF10:T12T	3	2	1.0	0.023428004806638356	0.04651162790697674	15
T26987C;G27112A	3	107	M:H155H;M:S197N	3	3	1.0	0.0904928404928405	0.10714285714285714	15
A29510C;G29511A;G29593T	3	106	N:S413R;N:S413N;ORF10:T12T	3	2	1.0	0.0667106154718188	0.1270358306188925	15
G15313T;G15451A	3	103	ORF1b:A616S;ORF1b:G662S	2	3	1.5	0.03601489357178444	0.04918032786885247	50
G28916T;T28976C	3	91	N:G215C;N:S235P	3	1	1.0	0.08275312997719927	0.12074303405572755	107
C14625T;C14676T	3	90	ORF1b:C386C;ORF1b:P403P	1	3	3.0	0.026247700419555653	0.03209459459459458	1
G9053T;C9158T	3	86	ORF1a:V2930L;ORF1a:P2965S	2	3	1.5	0.03293238320461551	0.03759398496240601	43
G5326A;C5388A	3	85	ORF1a:E1687E;ORF1a:A1708D	2	3	1.5	0.8041785667898428	0.9940652818991098	15
T612C;T670G	3	78	ORF1a:V116A;ORF1a:S135R	2	3	1.5	0.08573386080098165	0.1334841628959276	78
G12801A;C12970T	3	75	ORF1a:R4179K;ORF1a:N4235N	2	3	1.5	0.02377870845041539	0.04177545691906005	43
G10180T;A10195G	3	74	ORF1a:V3305V;ORF1a:E3310E	2	3	1.5	0.305336384855102	0.8829365079365079	85
T26545C;T26767C	3	66	M:I8T;M:I82T	3	1	1.0	0.8082147866159085	0.9347826086956522	15
C27972T;G28048T;G28075T;C28093T;A28095T;A28111G	3	61	ORF8:Q27*;ORF8:R52I;ORF8:C61F;ORF8:S67F;ORF8:K68*;ORF8:Y73C	2	3	1.5	0.3325047967905111	0.7346938775510204	43
G28048T;G28075T;C28093T;A28095T;A28111G	3	61	ORF8:R52I;ORF8:C61F;ORF8:S67F;ORF8:K68*;ORF8:Y73C	2	3	1.5	0.2109542512998915	0.44360902255639095	43
C28821T;G28881A;G28882A;G28883C	3	53	N:S183F;N:R203K;N:R203R;N:G204R	3	3	1.0	0.07296955619673241	0.14814814814814814	515
A17236G;G17334A	3	52	ORF1b:I1257V;ORF1b:T1289T	2	3	1.5	0.18520187426415216	0.36764705882352944	64
C27972T;G28048T;G28075T;A28095T;A28111G;C28115T	3	52	ORF8:Q27*;ORF8:R52I;ORF8:C61F;ORF8:K68*;ORF8:Y73C;ORF8:I74I	3	2	1.0	0.2605590062111801	0.3142857142857143	22
G28048T;G28075T;A28095T;A28111G;C28115T	3	52	ORF8:R52I;ORF8:C61F;ORF8:K68*;ORF8:Y73C;ORF8:I74I	3	2	1.0	0.13323216341702765	0.14414414414414414	22
C28311T;C28312T;C28435A	3	48	N:P13L;N:P13P;N:T54T	2	3	1.5	0.7608585431806659	1.0	57
T12133C;G12160A	3	48	ORF1a:A3956A;ORF1a:E3965E	2	3	1.5	0.13193260987953392	0.20610687022900764	43
C23271A;C23334T;A23403G	3	41	S:A570D;S:S591F;S:D614G	1	3	3.0	0.02459155036107603	0.028668941979522182	1
C25373T;C25469T	3	39	S:H1271Y;ORF3a:S26L	3	3	1.0	0.0624578175187002	0.10638297872340426	137
T25434C;C25469T	3	39	ORF3a:T14T;ORF3a:S26L	3	3	1.0	0.14285297037481276	0.3394607843137255	29
C28290A;C28432T	3	38	N:P6H;N:F53F	3	2	1.0	0.18074762974572567	0.4603174603174603	50
T22917G;T23035C;T23101C	3	38	S:L452R;S:P491P;S:L513L	3	2	1.0	0.35963804713804715	0.4375	43
A10195G;C10277T	3	33	ORF1a:E3310E;ORF1a:L3338F	3	3	1.0	0.36859009079764354	1.0	50
G3338A;C3429T	3	29	ORF1a:V1025M;ORF1a:T1055I	3	3	1.0	0.3977582846003898	0.55	88
G12160A;T12168C	3	26	ORF1a:E3965E;ORF1a:V3968A	2	2	1.5	0.46475507765830343	1.0	36
C28201T;C28432T	3	24	ORF8:S103L;N:F53F	3	3	1.0	0.12278860077087879	0.27634660421545665	88
C3267T;C3448A	3	23	ORF1a:T1001I;ORF1a:A1061A	2	3	1.5	0.14458374630788426	0.3931034482758621	57
C25469T;C25549T;C25566T	3	20	ORF3a:S26L;ORF3a:L53F;ORF3a:S58S	3	3	1.0	0.08652664890588091	0.2054794520547945	22
C25549T;C25566T	3	20	ORF3a:L53F;ORF3a:S58S	3	3	1.0	0.04337324119626252	0.093841642228739	22
A15362G;G15451A	3	16	ORF1b:K632R;ORF1b:G662S	3	3	1.0	0.021519435470862446	0.025848142164781908	15
G5765A;G5766C	3	16	ORF1a:G1834S;ORF1a:G1834A	3	3	1.0	0.04106215865032196	0.05617977528089888	137
C27807T;A27821C	3	12	ORF7b:L18L;ORF7b:L22F	2	3	1.5	0.03376919019184212	0.03896103896103896	8
G28198T;C28432T	3	12	ORF8:C102F;N:F53F	3	3	1.0	0.12781501891790978	0.2542372881355932	120
A27345T;A27354G	3	10	ORF6:K48N;ORF6:Q51Q	3	3	1.0	0.028216835079262075	0.05357142857142857	78
C26704T;G26709A	3	10	M:T61I;M:A63T	2	3	1.5	0.07550052092546052	0.14814814814814814	51
G24882T;G24914C	3	9	S:R1107M;S:D1118H	2	3	1.5	0.048132187896515466	0.10159211523881727	8
T17863A;A17864T;T17865A	3	9	ORF1b:Y1466N;ORF1b:Y1466F;ORF1b:Y1466*	2	3	1.5	0.1695787649320719	0.3934426229508197	43
G14294A;T14361C	3	8	ORF1b:R276H;ORF1b:I298I	2	3	1.5	0.025084074502642374	0.03619909502262444	15
G14294A;T14361C;C14408T	3	8	ORF1b:R276H;ORF1b:I298I;ORF1b:P314L	2	3	1.5	0.05325274796119008	0.08148148148148149	15
G23213T;C23271A	3	8	S:V551F;S:A570D	2	3	1.5	0.02739117337709565	0.031610942249240125	8
G23213T;C23271A;A23403G	3	8	S:V551F;S:A570D;S:D614G	2	3	1.5	0.034221866440322594	0.04325032765399738	8
G6374C;C6402T	3	7	ORF1a:D2037H;ORF1a:P2046L	3	3	1.0	0.13151927437641722	0.2857142857142857	78
A26530G;T26545G	3	6	M:D3G;M:I8S	2	3	1.5	0.017881198522085383	0.01973684210526316	29
G15227T;C15279T	3	6	ORF1b:G587V;ORF1b:H604H	1	3	3.0	0.04919548819070351	0.0576923076923077	1
T14658C;C14676T	3	6	ORF1b:A397A;ORF1b:P403P	1	3	3.0	0.028418754821085454	0.034468263976460696	1
C6402T;C6445T;C6468A	3	5	ORF1a:P2046L;ORF1a:D2060D;ORF1a:T2068N	3	2	1.0	0.43833089914990825	1.0	15
C6445T;C6468A	3	5	ORF1a:D2060D;ORF1a:T2068N	3	2	1.0	0.11891286729996409	0.2307692307692308	15
G16106A;T16176C	3	5	ORF1b:R880K;ORF1b:T903T	1	3	3.0	0.020180435720320695	0.03498542274052478	1
T12125C;G12160A	3	5	ORF1a:Y3954H;ORF1a:E3965E	3	3	1.0	0.2126005714715392	0.5384615384615384	88
A27259C;C27335T;A27344T;A27345T	3	4	ORF6:R20R;ORF6:T45I;ORF6:K48I;ORF6:K48N	2	3	1.5	0.10656270305393112	0.15789473684210525	29
C28298T;C28311T	3	4	N:Q9*;N:P13L	3	3	1.0	0.04169757494565679	0.060606060606060615	253
G28881A;G28882A;G28883C;C28997T	3	4	N:R203K;N:R203R;N:G204R;N:Q242*	3	3	1.0	0.09000092284976006	0.1875	295
T28823G;G28881A;G28882A;G28883C	3	4	N:S184A;N:R203K;N:R203R;N:G204R	2	3	1.5	0.04578432867031734	0.05069124423963134	8
C29441T;A29510C	3	3	N:Q390*;N:S413R	3	3	1.0	0.03590919301807913	0.04454545454545455	22
A1644C;T1647A;T1656A;G1659T	3	2	ORF1a:N460T;ORF1a:I461N;ORF1a:V464D;ORF1a:G465V	3	3	1.0	0.0753181534936801	0.1206896551724138	141
G23351T;A23403G	3	2	S:V597F;S:D614G	3	3	1.0	0.18690394449896394	0.5114235500878734	277
A10195G;C10392T	3	1	ORF1a:E3310E;ORF1a:S3376L	1	3	3.0	0.021642852460719317	0.029782359679266894	1
A14297T;C14408T	3	1	ORF1b:Y277F;ORF1b:P314L	3	3	1.0	0.11575703114978882	0.2602739726027397	190
A26530G;C26533T;C26542A;T26545G	3	1	M:D3G;M:S4F;M:T7N;M:I8S	2	3	1.5	0.025630867905910352	0.030769230769230767	8
C23271A;C23360T	3	1	S:A570D;S:P600S	2	3	1.5	0.019136419790332652	0.03143418467583497	8
A24389T;A24424T;T24469A;C24503T	3	0	S:S943C;S:Q954H;S:N969K;S:L981F	1	3	3.0	0.03388277290159528	0.03791469194312797	1
A28870T;G28881A;G28916T	3	0	N:P199P;N:R203K;N:G215C	3	1	1.0	0.05594964588107793	0.0782608695652174	107
A28870T;G28881A;G28916T;T28976C	3	0	N:P199P;N:R203K;N:G215C;N:S235P	3	1	1.0	0.04769574542967375	0.054455445544554455	107
C28425T;C28432T	3	0	N:S51F;N:F53F	1	3	3.0	0.025924854872223294	0.03571428571428571	1
G18379A;T18446G	3	0	ORF1b:G1638S;ORF1b:V1660G	1	3	3.0	0.02126156997916145	0.024530271398747392	1
G28881A;G28882A;G28883C;G28916T;T28976C	3	0	N:R203K;N:R203R;N:G204R;N:G215C;N:S235P	3	1	1.0	0.017750509760824	0.022222222222222227	107
G28881A;G28916T;T28976C	3	0	N:R203K;N:G215C;N:S235P	3	1	1.0	0.12568934925430394	0.2222222222222222	107
G28881C;G28895A;G28916T;T28934G	3	0	N:R203T;N:A208T;N:G215C;N:L221V	3	3	1.0	0.06348985004803637	0.08940397350993377	51
G4181T;T4398A	3	0	ORF1a:A1306S;ORF1a:M1378K	1	3	3.0	0.06647643204396533	0.07894736842105263	1
A22633G;C22674T;T22679C;C22686T;A22688G	2	1292	S:R357R;S:S371F;S:S373P;S:S375F;S:T376A	2	2	1.0	0.07781015632059275	0.12605042016806722	50
G6362A;C6402T	2	1287	ORF1a:A2033T;ORF1a:P2046L	2	2	1.0	0.08101472995090017	0.0851063829787234	57
C6402T;G6473A	2	1267	ORF1a:P2046L;ORF1a:E2070K	2	2	1.0	0.05703225806451613	0.05806451612903226	8
A29510C;C29520T	2	1238	N:S413R;N:S416L	2	2	1.0	0.04146101311434198	0.05862068965517241	57
T26767C;G26775T	2	1225	M:I82T;M:A85S	2	2	1.0	0.06261061504963944	0.0963963963963964	36
G28881A;G28882A;G28883C;G28884A	2	1202	N:R203K;N:R203R;N:G204R;N:G204E	2	2	1.0	0.04165127536546796	0.05374280230326296	29
G29050A;C29167T	2	1160	N:R259R;N:Y298Y	2	2	1.0	0.5409165302782324	1.0	193
A29510C;C29668T	2	1154	N:S413R;ORF10:L37L	2	2	1.0	0.41515151515151516	0.4666666666666667	8
C28236T;C28311T	2	1150	ORF8:R115C;N:P13L	2	2	1.0	0.032976585194096415	0.05583756345177665	246
T26099C;T26163C	2	1081	ORF3a:I236T;ORF3a:N257N	2	2	1.0	0.35185185185185186	0.3703703703703704	15
T25458C;C25469T	2	1060	ORF3a:D22D;ORF3a:S26L	2	1	1.0	0.12156926898146181	0.220103986135182	29
G22578A;G22599C;A22633G	2	1046	S:G339D;S:R346T;S:R357R	2	2	1.0	0.08096716947648624	0.11224489795918367	50
G22578A;G22599C;A22633G;C22674T;T22679C;C22686T;A22688G	2	1040	S:G339D;S:R346T;S:R357R;S:S371F;S:S373P;S:S375F;S:T376A	2	2	1.0	0.23518872431915908	0.3461538461538461	50
G22599C;A22633G;C22674T;T22679C;C22686T;A22688G	2	1040	S:R346T;S:R357R;S:S371F;S:S373P;S:S375F;S:T376A	2	2	1.0	0.08397683397683399	0.12162162162162166	50
C3264T;C3267T	2	1006	ORF1a:T1000I;ORF1a:T1001I	2	2	1.0	0.5040314883457222	0.5480943738656987	15
C832T;C913T	2	978	ORF1a:N189N;ORF1a:S216S	2	2	1.0	1.0	1.0	22
C14408T;A14493G	2	957	ORF1b:P314L;ORF1b:L342L	2	2	1.0	0.03458897577722678	0.04672897196261682	263
G28280C;A28281T;T28282A;C28308T	2	956	N:D3H;N:D3V;N:D3E;N:A12V	1	2	2.0	0.014572165819343542	0.019083969465648856	1
A28111G;G28280C;A28281T;T28282A;C28308T	2	954	ORF8:Y73C;N:D3H;N:D3V;N:D3E;N:A12V	1	2	2.0	0.025954785954785953	0.026455026455026454	1
C23271A;G23401T;A23403G	2	933	S:A570D;S:Q613H;S:D614G	2	2	1.0	0.19102402810267977	0.3267070008643042	29
C28472T;C28603T	2	908	N:P67S;N:F110F	2	2	1.0	0.05824087612167082	0.09050772626931568	36
T22846C;T22917G;C22995A	2	867	S:D428D;S:L452R;S:T478K	2	1	1.0	0.16973886328725038	0.2857142857142857	8
C23604A;C23613T;C23709T	2	848	S:P681H;S:A684V;S:T716I	1	2	2.0	0.35834044628703815	0.3776978417266187	1
C25509T;C25584T	2	848	ORF3a:A39A;ORF3a:T64T	2	2	1.0	0.061180165731087935	0.06201550387596898	15
C25469T;G25593A	2	836	ORF3a:S26L;ORF3a:K67K	2	2	1.0	0.6598026598026598	0.8571428571428571	85
C6402T;T6430C	2	836	ORF1a:P2046L;ORF1a:P2055P	2	2	1.0	0.21254759432329526	0.3148148148148148	71
C23536T;C23604G	2	834	S:N658N;S:P681R	2	2	1.0	0.04360883038880546	0.06194690265486725	109
C29362T;A29510C	2	799	N:F363F;N:S413R	2	2	1.0	0.039917072973082474	0.047244094488188976	127
A23203G;A23403G	2	766	S:T547T;S:D614G	2	2	1.0	0.13628084799159884	0.23890784982935154	172
A11332G;A11600G	2	723	ORF1a:V3689V;ORF1a:I3779V	2	2	1.0	0.17369152385363595	0.2647058823529412	15
G18984T;C19220T	2	714	ORF1b:M1839I;ORF1b:A1918V	2	2	1.0	0.06657553956834533	0.07200000000000001	15
G27816A;C27874T	2	695	ORF7b:V21I;ORF7b:T40I	2	2	1.0	0.07832080200501254	0.11904761904761905	57
C28311T;C28331T	2	677	N:P13L;N:P20S	2	1	1.0	0.05913846224593029	0.059541984732824425	36
C29376T;A29510C	2	637	N:P368L;N:S413R	2	2	1.0	0.04475625016640486	0.04725897920604915	29
C23709T;G23755T	2	633	S:T716I;S:M731I	2	2	1.0	0.042569909170885475	0.07491486946651532	29
A23403G;G23417A	2	620	S:D614G;S:E619K	2	2	1.0	0.03886881461407206	0.0411522633744856	277
A11332G;G11562T;A11595G	2	613	ORF1a:V3689V;ORF1a:C3766F;ORF1a:Q3777R	2	2	1.0	0.7308612440191389	0.9090909090909092	19
C23604A;A23690G	2	587	S:P681H;S:N710D	2	2	1.0	0.11035334346504559	0.16964285714285715	8
T11075C;A11201G	2	587	ORF1a:F3604L;ORF1a:T3646A	2	2	1.0	0.4380952380952381	0.5428571428571428	36
G23302T;A23403G	2	560	S:Q580H;S:D614G	2	2	1.0	0.02006317046991769	0.027216174183514776	8
G28681T;C28744T	2	549	N:E136D;N:I157I	2	1	1.0	0.044416935288527824	0.07305194805194805	15
G28280C;A28281T;T28282A;C28391T	2	546	N:D3H;N:D3V;N:D3E;N:R40C	2	2	1.0	0.12955499658696687	0.222707423580786	43
C6312A;C6402T	2	542	ORF1a:T2016K;ORF1a:P2046L	2	2	1.0	0.3004807692307692	0.3125	50
A23403G;G23429A	2	528	S:D614G;S:A623T	2	2	1.0	0.029501040210088335	0.03669724770642202	78
A23690G;C23709T	2	521	S:N710D;S:T716I	2	2	1.0	0.3415721348573735	0.4986522911051213	8
C23604A;A23690G;C23709T	2	519	S:P681H;S:N710D;S:T716I	2	2	1.0	0.67312661498708	1.0	8
C26060T;G26062T	2	485	ORF3a:T223I;ORF3a:G224C	2	2	1.0	0.0831056466302368	0.1388888888888889	8
C15240T;C15352T	2	458	ORF1b:N591N;ORF1b:L629F	2	2	1.0	0.07100820554210385	0.08928571428571429	50
C5388A;G5558A	2	447	ORF1a:A1708D;ORF1a:V1765I	2	1	1.0	0.76	1.0	29
G24781T;G24914C	2	440	S:K1073N;S:D1118H	2	2	1.0	0.04057364278069071	0.060431654676259	8
C18115T;C18131T	2	435	ORF1b:H1550Y;ORF1b:T1555I	2	1	1.0	0.13592575187969924	0.2406015037593985	15
C6402T;A6426G	2	430	ORF1a:P2046L;ORF1a:N2054S	2	2	1.0	0.24771297884505433	0.4696969696969697	64
A17236G;G17338T	2	411	ORF1b:I1257V;ORF1b:A1291S	2	2	1.0	0.040490021127991146	0.0652320107599193	57
C29585T;C29666T	2	410	ORF10:P10S;ORF10:L37F	2	2	1.0	0.03378871116729058	0.04477611940298507	22
C24130T;C24208T	2	409	S:N856N;S:I882I	2	2	1.0	0.10389610389610389	0.13636363636363635	354
C24421T;A24424T;T24469A	2	407	S:N953N;S:Q954H;S:N969K	1	2	2.0	0.04153832566047318	0.04332129963898917	1
G28881A;G28882A;G28883C;G29001T	2	403	N:R203K;N:R203R;N:G204R;N:G243V	2	2	1.0	0.03822537112010796	0.04487179487179487	281
T14334C;C14408T	2	394	ORF1b:C289C;ORF1b:P314L	2	2	1.0	0.03807501940993789	0.040993788819875775	333
T670G;G714A	2	393	ORF1a:S135R;ORF1a:G150D	2	2	1.0	0.193986568986569	0.2094017094017094	120
C6926T;T6954C	2	390	ORF1a:P2221S;ORF1a:I2230T	2	2	1.0	0.19809049398090495	0.2363636363636364	29
T4118C;G4181T	2	389	ORF1a:Y1285H;ORF1a:A1306S	2	2	1.0	0.052927519407966334	0.07792207792207792	22
C25584T;G25593A	2	376	ORF3a:T64T;ORF3a:K67K	2	1	1.0	0.018817730774252514	0.01951951951951952	71
C15240T;C15371T	2	363	ORF1b:N591N;ORF1b:T635M	2	1	1.0	0.023937415535717682	0.03665987780040733	36
C14621T;C14676T	2	358	ORF1b:T385M;ORF1b:P403P	2	2	1.0	0.11995866102036701	0.2222222222222222	22
C14408T;A14487T	2	347	ORF1b:P314L;ORF1b:R340S	2	2	1.0	0.6730158730158731	1.0	155
A25448T;C25469T	2	344	ORF3a:E19V;ORF3a:S26L	2	2	1.0	0.18866599592394806	0.2433898305084745	39
A28111G;C28115T	2	332	ORF8:Y73C;ORF8:I74I	1	2	2.0	0.13472285174735993	0.14092205323193915	1
G6374T;C6402T	2	332	ORF1a:D2037Y;ORF1a:P2046L	2	2	1.0	0.04651409196863742	0.0641025641025641	85
G15451A;G15463T	2	328	ORF1b:G662S;ORF1b:V666F	2	2	1.0	0.07489617486338797	0.13066666666666665	116
G28839A;G28881A;G28882A;G28883C	2	328	N:R189H;N:R203K;N:R203R;N:G204R	2	2	1.0	0.11259390138307085	0.15028901734104047	43
G28881A;G28882A;G28883C;T28927C	2	328	N:R203K;N:R203R;N:G204R;N:A218A	2	2	1.0	0.08123422310542994	0.11627906976744184	141
A28095T;A28111G;C28121T	2	325	ORF8:K68*;ORF8:Y73C;ORF8:I76I	2	2	1.0	0.042534579848012684	0.04477611940298507	43
A28111G;C28115T;G28280C;A28281T;T28282A	2	325	ORF8:Y73C;ORF8:I74I;N:D3H;N:D3V;N:D3E	1	2	2.0	0.23992386941163607	0.27065026362038663	1
A23382G;A23403G	2	323	S:Q607R;S:D614G	2	2	1.0	0.021571930773971737	0.032846715328467155	522
C29095T;A29301G	2	319	N:F274F;N:D343G	2	2	1.0	0.043574613515606216	0.07462686567164177	49
G27478T;A27507C	2	312	ORF7a:V29L;ORF7a:G38G	2	2	1.0	0.08085880640465792	0.13333333333333333	43
T670G;C717T	2	308	ORF1a:S135R;ORF1a:T151I	1	2	2.0	0.10221249521622656	0.17916666666666667	1
G29395T;A29510C	2	301	N:K374N;N:S413R	2	2	1.0	0.04671691494229498	0.06741573033707865	114
C25546T;G25595T	2	300	ORF3a:L52F;ORF3a:R68I	2	1	1.0	0.3245954804807409	0.3486238532110092	8
G26754A;T26767C	2	300	M:G78S;M:I82T	2	1	1.0	0.3917783329548036	0.40540540540540543	15
C25469T;C25546T;G25595T	2	297	ORF3a:S26L;ORF3a:L52F;ORF3a:R68I	2	1	1.0	0.5541535226077813	0.6666666666666666	8
C28138T;C28311T	2	296	ORF8:S82F;N:P13L	2	2	1.0	0.020229981217653764	0.029239766081871343	43
G22661A;C22674T;T22679C;C22686T;A22688G	2	294	S:V367I;S:S371F;S:S373P;S:S375F;S:T376A	2	2	1.0	0.16751126126126126	0.1891891891891892	7
G22578A;G22661A;C22674T;T22679C;C22686T;A22688G	2	287	S:G339D;S:V367I;S:S371F;S:S373P;S:S375F;S:T376A	2	2	1.0	0.549342105263158	0.625	7
G26634T;T26767C	2	284	M:A38S;M:I82T	2	2	1.0	0.22818318013701838	0.4064748201438849	148
A11332G;G11410T	2	281	ORF1a:V3689V;ORF1a:L3715F	2	2	1.0	0.5795566908371786	0.9969512195121952	8
G29050A;C29218T	2	279	N:R259R;N:F315F	2	2	1.0	0.021324239674501654	0.031496062992125984	64
T22917G;G22936A;C22938T;C22995A	2	279	S:L452R;S:K458K;S:S459F;S:T478K	2	1	1.0	0.3913270637408569	0.5757575757575758	8
G4181T;C4212T	2	267	ORF1a:A1306S;ORF1a:A1316V	2	2	1.0	0.13500800557486664	0.16934487021013594	15
T28148C;C28311T	2	266	ORF8:P85P;N:P13L	2	2	1.0	0.23663522012578617	0.4166666666666667	253
T24814A;G24914C	2	265	S:D1084E;S:D1118H	2	2	1.0	0.0320134386593794	0.03643410852713178	8
A29510C;G29528A	2	263	N:S413R;N:A419T	2	2	1.0	0.048060799480716176	0.06015037593984963	15
G29050A;C29077T	2	263	N:R259R;N:Y268Y	2	2	1.0	0.0692388555409976	0.07027027027027027	36
G4144T;G4181T	2	263	ORF1a:E1293D;ORF1a:A1306S	2	2	1.0	0.03105100028176951	0.03353057199211045	8
C24130A;G24199A	2	259	S:N856K;S:A879A	2	2	1.0	0.09663544684769669	0.16494845360824742	15
C10029T;T10135C;C10156T	2	254	ORF1a:T3255I;ORF1a:L3290L;ORF1a:D3297D	2	2	1.0	0.09436090225563909	0.13157894736842105	15
T10135C;C10156T	2	254	ORF1a:L3290L;ORF1a:D3297D	2	2	1.0	0.052655228758169935	0.07058823529411765	15
G28845T;G28881T	2	243	N:R191L;N:R203M	2	2	1.0	0.2536505700012809	0.40540540540540543	120
T16348C;C16466T	2	241	ORF1b:S961P;ORF1b:P1000L	2	2	1.0	0.16172624237140365	0.16216216216216214	22
T25467C;C25469T	2	241	ORF3a:P25P;ORF3a:S26L	2	2	1.0	0.2159336167429692	0.3705035971223021	64
C2040T;C2110T	2	240	ORF1a:T592I;ORF1a:N615N	2	2	1.0	0.27022058823529416	0.35294117647058826	29
G28812A;G28881A;G28882A;G28883C	2	236	N:S180N;N:R203K;N:R203R;N:G204R	2	2	1.0	0.023502304147465437	0.028571428571428567	63
C3267T;G3320T	2	235	ORF1a:T1001I;ORF1a:V1019F	1	2	2.0	0.03524358517227262	0.05110732538330494	1
C28087T;C28093T	2	233	ORF8:A65V;ORF8:S67F	2	2	1.0	0.3984240256508201	0.475095785440613	15
G29050A;G29254T	2	222	N:R259R;N:S327S	2	2	1.0	0.022999633680464704	0.02538071065989848	22
A28108G;A28111G;G28280C;A28281T;T28282A	2	219	ORF8:Q72R;ORF8:Y73C;N:D3H;N:D3V;N:D3E	2	2	1.0	0.9666666666666666	1.0	36
T15420C;G15451A	2	218	ORF1b:A651A;ORF1b:G662S	2	2	1.0	0.04734915254237288	0.0608	8
C23271A;C23275T	2	215	S:A570D;S:D571D	2	1	1.0	0.17416974728886306	0.2850824286288701	8
C23271A;C23275T;A23403G	2	214	S:A570D;S:D571D;S:D614G	2	1	1.0	0.302493718295169	0.4177215189873418	8
G29050A;C29144T	2	211	N:R259R;N:L291L	2	2	1.0	0.0236648678079011	0.033766233766233764	43
T26597C;T26767C	2	211	M:G25G;M:I82T	2	2	1.0	0.6597919655667145	0.8048780487804879	25
G896T;C913T	2	205	ORF1a:A211S;ORF1a:S216S	2	2	1.0	0.2783153196640432	0.4992937853107345	36
T14370C;C14408T	2	196	ORF1b:C301C;ORF1b:P314L	2	2	1.0	0.09627433430297605	0.1559633027522936	120
A11332G;A11474G	2	188	ORF1a:V3689V;ORF1a:I3737V	2	2	1.0	0.31913363171355497	0.6029411764705882	9
C913T;G922T	2	183	ORF1a:S216S;ORF1a:L219L	1	2	2.0	0.039205183144577084	0.05371900826446281	1
T670G;T790C	2	183	ORF1a:S135R;ORF1a:R175R	1	2	2.0	0.7202970297029703	0.9405940594059404	1
C14408T;T14501C	2	180	ORF1b:P314L;ORF1b:V345A	2	2	1.0	0.0738461978630211	0.11335403726708075	78
T670G;G695A	2	176	ORF1a:S135R;ORF1a:D144N	1	2	2.0	0.5662280701754386	0.7157894736842105	1
T22573C;G22578A	2	175	S:P337P;S:G339D	2	2	1.0	0.48775851581508517	0.8125	189
T28250G;C28311T;A28330G	2	168	ORF8:D119E;N:P13L;N:G19G	2	2	1.0	0.0231023102310231	0.026402640264026403	63
C27807T;G27816A	2	165	ORF7b:L18L;ORF7b:V21I	1	2	2.0	0.19627791563275432	0.3387096774193548	1
T902C;C913T	2	159	ORF1a:C213R;ORF1a:S216S	1	2	2.0	0.2254367822226967	0.3028301886792453	1
C27972T;A28095T;A28108G;A28111G	2	152	ORF8:Q27*;ORF8:K68*;ORF8:Q72R;ORF8:Y73C	2	2	1.0	0.26490537140356635	0.3176895306859206	36
C28311T;C28312T;A28330G	2	150	N:P13L;N:P13P;N:G19G	1	2	2.0	0.0161658015359864	0.017985611510791366	1
T16176C;G16197T	2	150	ORF1b:T903T;ORF1b:E910D	2	2	1.0	0.04991452991452992	0.05982905982905984	8
G28239T;G28280C;A28281T;T28282A	2	149	ORF8:V116F;N:D3H;N:D3V;N:D3E	2	2	1.0	0.0758486366165832	0.13333333333333333	43
A6821G;G7042T	2	148	ORF1a:T2186A;ORF1a:M2259I	2	2	1.0	0.7162162162162162	1.0	36
G17122T;C17288T	2	147	ORF1b:A1219S;ORF1b:T1274I	2	2	1.0	0.014715342377331896	0.015891032917139614	43
G28881A;G28882A;G28883C;G28966T	2	145	N:R203K;N:R203R;N:G204R;N:E231D	2	2	1.0	0.029663739558792028	0.03448275862068965	169
A29510C;T29588C	2	144	N:S413R;ORF10:F11L	2	2	1.0	0.09425861159414625	0.1215880893300248	29
G15451A;A15534G	2	144	ORF1b:G662S;ORF1b:Q689Q	1	2	2.0	0.04108003857280618	0.041176470588235294	1
A28771T;G28881A;G28882A;G28883C	2	143	N:T166T;N:R203K;N:R203R;N:G204R	2	2	1.0	0.033778596652848145	0.041916167664670656	148
G28179T;C28311T	2	143	ORF8:G96C;N:P13L	2	2	1.0	0.12436974789915968	0.2058823529411765	233
C28312T;C28432T	2	141	N:P13P;N:F53F	2	2	1.0	0.029456781568273423	0.0436046511627907	29
G8977T;C8986T;G9053T	2	135	ORF1a:E2904D;ORF1a:D2907D;ORF1a:V2930L	2	2	1.0	0.27015514303649896	0.5185185185185185	53
A29368G;A29510C	2	134	N:P365P;N:S413R	2	2	1.0	0.04783753023189643	0.07042253521126761	23
T27588C;T27638C	2	134	ORF7a:F65F;ORF7a:V82A	2	1	1.0	0.1858359133126935	0.3058823529411765	25
T15378C;G15451A	2	133	ORF1b:C637C;ORF1b:G662S	2	2	1.0	0.06854249533241334	0.0984251968503937	15
T28197C;C28311T	2	133	ORF8:C102R;N:P13L	2	2	1.0	0.13082437275985664	0.15053763440860216	106
G640T;T670G	2	131	ORF1a:K125N;ORF1a:S135R	2	2	1.0	0.06446073224275903	0.0925925925925926	57
C14408T;G14449T	2	130	ORF1b:P314L;ORF1b:G328C	2	2	1.0	0.09064992522432702	0.15004985044865404	29
C29296T;A29301G	2	130	N:D341D;N:D343G	1	2	2.0	0.02536525974025974	0.03125	1
T28852C;G28881A;G28882A;G28883C	2	130	N:S193S;N:R203K;N:R203R;N:G204R	2	2	1.0	0.24583333333333335	0.2916666666666667	529
A4094G;G4181T	2	127	ORF1a:T1277A;ORF1a:A1306S	1	2	2.0	0.050211840146570486	0.051643192488262914	1
C28310G;C28311T	2	125	N:P13A;N:P13L	2	2	1.0	0.05579676062901787	0.058470764617691164	29
T27740C;C27807T	2	124	ORF7a:L116P;ORF7b:L18L	2	2	1.0	0.0850596564835453	0.1206896551724138	295
A11456G;A11600G	2	123	ORF1a:I3731V;ORF1a:I3779V	2	2	1.0	0.13466598760716406	0.2525252525252525	15
T4120C;G4181T	2	123	ORF1a:Y1285Y;ORF1a:A1306S	2	2	1.0	0.13214106413137228	0.18618365627632688	15
C14408T;A14439G	2	121	ORF1b:P314L;ORF1b:I324M	2	2	1.0	0.7573176059414592	0.9908256880733946	32
T27734C;C27807T	2	116	ORF7a:F114S;ORF7b:L18L	2	2	1.0	0.13323809523809524	0.19047619047619047	36
A28111G;T28255C;G28280C;A28281T;T28282A	2	115	ORF8:Y73C;ORF8:I121T;N:D3H;N:D3V;N:D3E	1	2	2.0	0.027083561194356343	0.035874439461883414	1
T28255C;G28280C;A28281T;T28282A	2	115	ORF8:I121T;N:D3H;N:D3V;N:D3E	1	2	2.0	0.015278133538251366	0.017578125	1
T26767C;T26780C	2	114	M:I82T;M:C86C	2	2	1.0	0.09108821677486592	0.12521440823327615	92
G28881T;C28896A	2	113	N:R203M;N:A208D	2	1	1.0	0.15227272727272728	0.15454545454545454	8
C8917T;A8938G	2	110	ORF1a:F2884F;ORF1a:A2891A	1	2	2.0	0.039662824589295174	0.04779411764705882	1
G25135T;G25337T	2	109	S:K1191N;S:D1259Y	1	2	2.0	0.28285926496478875	0.30985915492957744	1
G28239T;C28311T	2	105	ORF8:V116F;N:P13L	2	2	1.0	0.10860493625367768	0.17199248120300753	261
G16435A;C16466T	2	103	ORF1b:G990S;ORF1b:P1000L	2	2	1.0	0.03071379547014413	0.03723404255319149	15
G28790A;G28881A;G28882A;G28883C	2	102	N:A173T;N:R203K;N:R203R;N:G204R	2	2	1.0	0.049330217057283215	0.07582938388625593	260
C26882T;C26885T	2	100	M:L120L;M:N121N	2	2	1.0	0.038304321740608584	0.04764671702498547	15
T13048C;T13195C	2	95	ORF1a:P4261P;ORF1a:V4310V	1	2	2.0	0.06605955020589167	0.08536585365853659	1
T28773C;G28881A;G28882A;G28883C	2	94	N:L167S;N:R203K;N:R203R;N:G204R	2	2	1.0	0.04724927759368969	0.04830917874396135	71
G24390T;A24424T;T24469A	2	93	S:S943I;S:Q954H;S:N969K	2	2	1.0	0.09982544841699773	0.1056338028169014	57
T26767C;C26770T	2	92	M:I82T;M:A83V	2	2	1.0	0.1125	0.2	57
C5388A;G5605A	2	90	ORF1a:A1708D;ORF1a:K1780K	2	2	1.0	0.18515917602996257	0.2916666666666667	50
C10125T;A10195G	2	89	ORF1a:T3287I;ORF1a:E3310E	2	2	1.0	0.9974552485902012	0.9975490196078431	36
G23522C;G23593T	2	85	S:E654Q;S:Q677H	2	2	1.0	0.3560433930321661	0.5938697318007663	15
T28840C;G28881A;G28882A;G28883C	2	85	N:R189R;N:R203K;N:R203R;N:G204R	2	2	1.0	0.031447868298860274	0.043478260869565216	218
A798G;C913T	2	84	ORF1a:N178S;ORF1a:S216S	2	2	1.0	0.13508645533141211	0.25	50
T670G;T736C	2	84	ORF1a:S135R;ORF1a:F157F	2	2	1.0	0.2961597542242704	0.43333333333333335	85
C25000T;G25033A	2	81	S:D1146D;S:K1157K	2	2	1.0	0.22893972403776328	0.35294117647058826	190
C14408T;C14536T	2	80	ORF1b:P314L;ORF1b:L357F	2	1	1.0	0.07030527289546716	0.10869565217391304	190
T28234C;C28311T	2	80	ORF8:V114A;N:P13L	2	2	1.0	0.02960404188995132	0.040390879478827364	50
T19023C;C19220T	2	77	ORF1b:V1852V;ORF1b:A1918V	2	2	1.0	0.33196202531645574	0.55	50
A29301G;C29625T	2	76	N:D343G;ORF10:S23F	1	2	2.0	0.08544081164142629	0.1415929203539823	1
C24795T;G24914C	2	71	S:A1078V;S:D1118H	2	2	1.0	0.5981316673723058	0.999211356466877	36
T886C;C913T	2	71	ORF1a:R207R;ORF1a:S216S	2	2	1.0	0.4635481648196622	0.4857723577235773	15
C3173A;C3267T	2	68	ORF1a:Q970K;ORF1a:T1001I	2	2	1.0	0.43076182618261827	0.5694444444444444	71
T24925C;C25000T	2	67	S:F1121F;S:D1146D	2	2	1.0	0.05778297886774533	0.07255520504731862	22
C28311T;C28400A	2	65	N:P13L;N:Q43K	2	2	1.0	0.06791039026081597	0.10116731517509728	29
C29073T;C29095T	2	65	N:A267V;N:F274F	2	2	1.0	0.07696889863269435	0.11502347417840375	8
A29301G;C29445T	2	64	N:D343G;N:T391I	2	2	1.0	0.2199458553702333	0.4097807757166948	43
C18306T;A18424G	2	64	ORF1b:F1613F;ORF1b:N1653D	2	1	1.0	0.5687885010266941	1.0	8
A28336G;C28432T	2	62	N:S21S;N:F53F	2	1	1.0	0.013119670330901716	0.015452538631346581	29
C14408T;G14548A	2	61	ORF1b:P314L;ORF1b:E361K	2	2	1.0	0.5153846153846153	1.0	22
C23286T;A23403G	2	61	S:A575V;S:D614G	2	2	1.0	0.09943635389609246	0.15119760479041916	36
C27972T;G28048T;G28075T;C28093T;A28095T	2	61	ORF8:Q27*;ORF8:R52I;ORF8:C61F;ORF8:S67F;ORF8:K68*	1	2	2.0	0.16215879346877726	0.2535211267605634	1
C4252T;G4288T	2	61	ORF1a:Y1329Y;ORF1a:E1341D	2	2	1.0	0.19874765530177646	0.2222222222222222	22
G28048T;G28075T;C28093T;A28095T	2	61	ORF8:R52I;ORF8:C61F;ORF8:S67F;ORF8:K68*	1	2	2.0	0.0894847905717471	0.13186813186813187	1
C17104T;G17122T	2	60	ORF1b:H1213Y;ORF1b:A1219S	2	2	1.0	0.14875305345679718	0.206896551724138	11
A23403G;G23477T	2	58	S:D614G;S:G639C	2	2	1.0	0.030971079786747714	0.032219570405727926	134
C25469T;C25561T	2	57	ORF3a:S26L;ORF3a:Q57*	2	2	1.0	0.055408566983916996	0.07772020725388601	8
G28280C;A28281T;T28282A;G28404T	2	57	N:D3H;N:D3V;N:D3E;N:G44V	2	2	1.0	0.5083194675540765	1.0	36
A13099G;T13195C	2	56	ORF1a:K4278K;ORF1a:V4310V	2	2	1.0	0.10539960665117111	0.1519756838905775	15
C27883T;C27945T	2	56	ORF7b:A43V;ORF8:Q18*	2	2	1.0	0.11775787980779409	0.1933701657458564	16
A17236G;C17285T	2	55	ORF1b:I1257V;ORF1b:S1273L	1	2	2.0	0.014423837742580282	0.016713091922005572	1
A27854G;C27874T	2	54	ORF7b:E33E;ORF7b:T40I	2	1	1.0	0.7217908902691511	0.9761904761904762	8
T11587C;C11589A	2	54	ORF1a:N3774N;ORF1a:T3775K	1	2	2.0	0.0528174993788859	0.06548901335631194	1
T5290C;C5388A	2	52	ORF1a:Y1675Y;ORF1a:A1708D	1	2	2.0	0.06685645272601794	0.07936507936507936	1
G28881A;G28882A;G28883C;G28919T	2	51	N:R203K;N:R203R;N:G204R;N:D216Y	2	2	1.0	0.026895883380650798	0.03734439834024896	8
C8986T;G9010T	2	50	ORF1a:D2907D;ORF1a:L2915F	2	2	1.0	0.024177869644869596	0.03583617747440273	64
C8986T;G9010T;G9053T	2	50	ORF1a:D2907D;ORF1a:L2915F;ORF1a:V2930L	2	2	1.0	0.0454661558109834	0.07241379310344828	64
G15359A;G15451A	2	50	ORF1b:R631H;ORF1b:G662S	2	2	1.0	0.11272598369372562	0.1978021978021978	85
C23604A;G23642T	2	49	S:P681H;S:A694S	2	1	1.0	0.05648591174906964	0.08771929824561403	99
G28209C;C28432T	2	46	ORF8:E106Q;N:F53F	2	2	1.0	0.015285183111532222	0.016774193548387096	36
A29439T;A29510C	2	45	N:Q389L;N:S413R	1	2	2.0	0.3733653368647575	0.7142857142857143	1
C25339T;C25469T;G25471T	2	44	S:D1259D;ORF3a:S26L;ORF3a:D27Y	2	1	1.0	0.04031771869536384	0.049707602339181284	8
G29050A;C29230T	2	43	N:R259R;N:R319R	2	1	1.0	0.022088958534233365	0.025735294117647058	15
T5386G;T5389C	2	42	ORF1a:A1707A;ORF1a:A1708A	2	2	1.0	0.06964480543096133	0.07079646017699115	22
C23271A;C23334T	2	41	S:A570D;S:S591F	1	2	2.0	0.015371559883123359	0.015537848605577687	1
G28280C;A28281T;T28282A;C28422T	2	41	N:D3H;N:D3V;N:D3E;N:A50V	2	2	1.0	0.3040682851125152	0.3608247422680412	36
A24898T;C25000T	2	40	S:P1112P;S:D1146D	2	2	1.0	0.08191056910569106	0.11382113821138212	8
G29050A;C29067T	2	40	N:R259R;N:T265I	2	2	1.0	0.09300902655333035	0.13924050632911392	43
A28111G;C28422T	2	38	ORF8:Y73C;N:A50V	2	2	1.0	0.2985763755290497	0.33628318584070804	36
G8934A;C8986T	2	37	ORF1a:S2890N;ORF1a:D2907D	1	2	2.0	0.041573857771499974	0.05150214592274678	1
A23403G;G23478C	2	36	S:D614G;S:G639A	2	2	1.0	0.09343723612465717	0.15418502202643172	78
C22674T;T22679C;C22686T;A22688G;C22689T	2	36	S:S371F;S:S373P;S:S375F;S:T376A;S:T376I	2	2	1.0	0.08729338842975207	0.125	16
C25339T;C25463T;C25469T	2	35	S:D1259D;ORF3a:T24I;ORF3a:S26L	1	2	2.0	0.4226925639317378	0.4810126582278481	1
G674A;C913T	2	35	ORF1a:G137S;ORF1a:S216S	2	1	1.0	0.35491400491400493	0.4189189189189189	29
T23313C;A23403G	2	35	S:I584T;S:D614G	2	2	1.0	0.03165133813903389	0.032438478747203583	29
T12811C;C13019T	2	34	ORF1a:L4182L;ORF1a:L4252L	2	2	1.0	0.03075105299245763	0.04016064257028112	15
A11332G;C11339A	2	32	ORF1a:V3689V;ORF1a:L3692I	2	2	1.0	0.019161658332186388	0.01954397394136808	29
C23271A;G23302T	2	32	S:A570D;S:Q580H	2	2	1.0	0.018113432683778866	0.0213351686166552	8
C23271A;G23302T;A23403G	2	32	S:A570D;S:Q580H;S:D614G	2	2	1.0	0.036339560510274954	0.037516170763260026	8
G24872T;C24919T	2	32	S:V1104L;S:N1119N	2	2	1.0	0.05447798293789074	0.0670886075949367	71
G29050A;G29300C	2	31	N:R259R;N:D343H	1	2	2.0	0.1265527950310559	0.21739130434782608	1
C23260T;C23271A	2	30	S:G566G;S:A570D	2	2	1.0	0.2824750947669826	0.43605546995377503	29
C23260T;C23271A;A23403G	2	30	S:G566G;S:A570D;S:D614G	2	2	1.0	0.433503394007523	0.6986899563318777	29
C29420G;A29510C	2	30	N:P383A;N:S413R	2	1	1.0	0.046699441798535364	0.052173913043478265	8
C3267T;T3455C	2	30	ORF1a:T1001I;ORF1a:Y1064H	2	2	1.0	0.7580645161290323	1.0	36
C16362A;C16466T	2	29	ORF1b:V965V;ORF1b:P1000L	2	2	1.0	0.17568448213609508	0.24926686217008806	36
T25404C;C25469T	2	29	ORF3a:F4F;ORF3a:S26L	2	2	1.0	0.35205216980045234	0.39669421487603307	29
G25352T;C25469T;C25572T	2	28	S:V1264L;ORF3a:S26L;ORF3a:S60S	2	2	1.0	0.5939039408866995	0.9464285714285714	36
G28326T;C28391T	2	28	N:G18V;N:R40C	2	1	1.0	0.037998248810373954	0.04809763101220388	15
C12049T;C12068T	2	26	ORF1a:N3928N;ORF1a:L3935L	2	2	1.0	0.11296864899806075	0.18928571428571428	8
C14408T;G14432A	2	26	ORF1b:P314L;ORF1b:R322K	1	2	2.0	0.023659283158569626	0.02676056338028169	1
A26547T;T26767C	2	25	M:T9S;M:I82T	1	2	2.0	0.09986772486772487	0.10714285714285714	1
A29301G;C29416T	2	25	N:D343G;N:A381A	1	2	2.0	0.025000863886105257	0.026745913818722145	1
A4102T;G4181T	2	25	ORF1a:L1279F;ORF1a:A1306S	2	2	1.0	0.06785714285714287	0.1	81
C14408T;G14464T	2	25	ORF1b:P314L;ORF1b:V333F	2	2	1.0	0.07446179452924816	0.11688311688311688	550
T26767C;A26786G;A26811G	2	25	M:I82T;M:V88V;M:I97V	2	1	1.0	0.3420062695924765	0.3931034482758621	18
T26701C;G26709A	2	24	M:V60A;M:A63T	1	2	2.0	0.04833171812266371	0.05150214592274678	1
G19150T;C19220T	2	23	ORF1b:A1895S;ORF1b:A1918V	2	2	1.0	0.5043922358701067	0.966183574879227	99
C9559T;T9697C	2	22	ORF1a:Y3098Y;ORF1a:Y3144Y	2	2	1.0	0.12202020202020201	0.2222222222222222	50
A27344T;A27345T	2	21	ORF6:K48I;ORF6:K48N	2	2	1.0	0.015809880992494273	0.01821493624772313	71
G17122T;T17181C	2	21	ORF1b:A1219S;ORF1b:D1238D	1	2	2.0	0.05810418229309974	0.06411439114391145	1
A11332G;C11339A;A11456G	2	20	ORF1a:V3689V;ORF1a:L3692I;ORF1a:I3731V	2	2	1.0	0.05104722083700947	0.07537688442211055	29
C23604A;G23642T;C23709T	2	20	S:P681H;S:A694S;S:T716I	2	2	1.0	0.16383495145631066	0.25	50
G12160A;G12274T	2	20	ORF1a:E3965E;ORF1a:K4003N	2	2	1.0	0.18358567055514186	0.20261437908496727	78
G25440T;C25466T	2	19	ORF3a:K16N;ORF3a:P25L	1	2	2.0	0.6250914112835015	0.9992165056150428	1
C24130A;T24151C	2	16	S:N856K;S:P863P	1	2	2.0	0.13228070175438597	0.15789473684210525	1
C28311T;T28470C	2	14	N:P13L;N:F66S	2	2	1.0	0.05650709219858156	0.07801418439716312	36
C3267T;A3332G	2	14	ORF1a:T1001I;ORF1a:I1023V	2	2	1.0	0.04982899714881018	0.06272617611580218	8
C5388A;G5513T	2	14	ORF1a:A1708D;ORF1a:V1750L	2	2	1.0	0.16883116883116883	0.18181818181818185	43
T17097C;A17236G	2	14	ORF1b:G1210G;ORF1b:I1257V	2	1	1.0	0.10564279499670651	0.14547206165703275	8
T23599G;C23604A;T23617G	2	14	S:N679K;S:P681H;S:R685R	2	2	1.0	0.09178743961352656	0.1111111111111111	99
T26545G;C26577G;G26709A	2	13	M:I8S;M:Q19E;M:A63T	2	2	1.0	0.18279867256637167	0.3125	29
T26861C;G26995A	2	13	M:N113N;M:R158H	2	2	1.0	0.34855203288727327	0.4769874476987448	15
A10195G;C10332T	2	12	ORF1a:E3310E;ORF1a:T3356I	2	2	1.0	0.18066493028956643	0.3121495327102804	29
C13019T;A13036G	2	12	ORF1a:L4252L;ORF1a:A4257A	2	2	1.0	0.1326993899524894	0.19953051643192488	43
G27261T;C27476T	2	12	ORF6:R20S;ORF7a:T28I	2	2	1.0	0.11605097365406644	0.18055555555555555	22
T13195C;C13275A	2	12	ORF1a:V4310V;ORF1a:P4337Q	2	2	1.0	0.03943402810824529	0.045112781954887216	22
T23599G;C23604A;T23645C	2	12	S:N679K;S:P681H;S:Y695H	1	2	2.0	0.10101010101010102	0.1111111111111111	1
C23271A;C23297T	2	11	S:A570D;S:P579S	1	2	2.0	0.020702707899340488	0.025876460767946585	1
C23271A;C23297T;A23403G	2	11	S:A570D;S:P579S;S:D614G	1	2	2.0	0.03988755622188905	0.05391304347826087	1
C23388T;A23403G	2	11	S:A609V;S:D614G	1	2	2.0	0.021106294835108393	0.029137529137529136	1
C25339T;G25455T;C25469T	2	11	S:D1259D;ORF3a:K21N;ORF3a:S26L	1	2	2.0	0.19296854348400738	0.25773195876288657	1
G5847T;C5849T	2	11	ORF1a:G1861V;ORF1a:P1862S	2	2	1.0	0.0663095485749948	0.10869565217391304	22
T27835C;G28048A	2	11	ORF7b:I27T;ORF8:R52K	2	1	1.0	0.6555555555555556	1.0	8
C14408T;G14494T	2	10	ORF1b:P314L;ORF1b:G343C	2	1	1.0	0.05814315692832317	0.06862745098039216	169
C15240T;G15253T	2	9	ORF1b:N591N;ORF1b:V596F	2	2	1.0	0.057857688427047874	0.05791190864600326	50
C23230A;C23271A;C23275T	2	9	S:N556K;S:A570D;S:D571D	2	1	1.0	0.7595076957921225	0.8549287042777434	8
C23230A;C23271A;C23275T;A23403G	2	9	S:N556K;S:A570D;S:D571D;S:D614G	2	1	1.0	1.0	1.0	8
A24424T;T24436C;T24469A;C24503T	2	8	S:Q954H;S:A958A;S:N969K;S:L981F	2	2	1.0	0.08987187107852851	0.1360544217687075	8
G24914C;G24954A	2	8	S:D1118H;S:G1131E	2	2	1.0	0.5132693859717881	0.9991134751773052	78
C14408T;T14418G	2	7	ORF1b:P314L;ORF1b:F317L	2	2	1.0	0.13677049640928024	0.2355527638190955	235
C14676T;G14746A	2	7	ORF1b:P403P;ORF1b:E427K	1	2	2.0	0.023409641206251375	0.02987012987012987	1
G14311T;C14408T	2	6	ORF1b:D282Y;ORF1b:P314L	2	2	1.0	0.05320128972823584	0.07692307692307693	155
G14342T;C14408T	2	6	ORF1b:C292F;ORF1b:P314L	1	2	2.0	0.21202558276529498	0.3725490196078432	1
G29402T;A29436C	2	6	N:D377Y;N:K388T	2	1	1.0	0.018509418462070333	0.019101703665462055	107
C2062T;G2095A	2	5	ORF1a:A599A;ORF1a:S610S	2	2	1.0	0.03671529619805482	0.04137931034482759	15
C23604A;T23620G	2	5	S:P681H;S:S686R	2	2	1.0	0.04488839560981625	0.0457516339869281	15
C26042T;C26044G;A26046G	2	5	ORF3a:T217I;ORF3a:Q218E;ORF3a:Q218Q	2	2	1.0	0.05077519379844962	0.06666666666666668	424
G23205A;A23403G	2	5	S:G548D;S:D614G	1	2	2.0	0.08303478131064337	0.12337662337662338	1
G23699T;C23709T	2	5	S:A713S;S:T716I	2	2	1.0	0.10710245283431345	0.1991042345276873	29
G29202A;G29254A	2	5	N:S310N;N:S327S	2	1	1.0	0.12592005324563466	0.1574074074074074	18
G748T;C913T	2	5	ORF1a:W161C;ORF1a:S216S	1	2	2.0	0.059055342153933696	0.0676056338028169	1
C15274T;C15279T	2	4	ORF1b:P603S;ORF1b:H604H	1	2	2.0	0.4601257770560308	0.7024793388429752	1
C28201T;C28253A	2	4	ORF8:S103L;ORF8:F120L	2	1	1.0	0.2898359991901195	0.3636363636363637	16
G17122T;T17139C	2	4	ORF1b:A1219S;ORF1b:S1224S	2	2	1.0	0.02871384080599088	0.03809995051954478	8
G28167A;A28190G	2	4	ORF8:E92K;ORF8:V99V	1	2	2.0	0.3239395722670466	0.3387096774193548	1
G28378C;C28410T	2	4	N:A35A;N:P46L	1	2	2.0	0.014390334803403938	0.01583949313621964	1
G28842T;G29032T	2	4	N:S190I;N:E253D	2	2	1.0	0.7159886853448276	0.94921875	8
G4181T;G4317T	2	4	ORF1a:A1306S;ORF1a:S1351I	2	2	1.0	0.1163926499032882	0.11914893617021274	50
G663C;T670G	2	4	ORF1a:G133A;ORF1a:S135R	2	2	1.0	0.09326371826371826	0.09343434343434344	71
C10029T;A9992G	2	3	ORF1a:T3255I;ORF1a:N3243D	2	2	1.0	0.2023460410557185	0.2272727272727273	340
C14408T;G14446T	2	3	ORF1b:P314L;ORF1b:D327Y	2	2	1.0	0.04674259736934572	0.06823821339950373	8
C17745T;C17850T	2	3	ORF1b:N1426N;ORF1b:G1461G	2	2	1.0	0.24655083370222816	0.2616201859229748	15
C23271A;C23298T	2	3	S:A570D;S:P579L	2	2	1.0	0.01849009497964722	0.02578018995929444	8
C23271A;C23298T;A23403G	2	3	S:A570D;S:P579L;S:D614G	2	2	1.0	0.04431859287393742	0.06056701030927835	8
G17122T;T17279C	2	3	ORF1b:A1219S;ORF1b:V1271A	2	2	1.0	0.03136114361763154	0.03424657534246575	43
G19037T;C19220T	2	3	ORF1b:G1857V;ORF1b:A1918V	2	2	1.0	0.18905742145178767	0.3076923076923077	36
G25361T;C25469T	2	3	S:G1267*;ORF3a:S26L	2	1	1.0	0.10652133265929378	0.20116618075801748	8
G28286T;C28311T	2	3	N:G5*;N:P13L	2	2	1.0	0.06781045751633988	0.08333333333333333	190
G28403T;C28432T	2	3	N:G44C;N:F53F	2	2	1.0	0.05440175496145645	0.08928571428571429	15
G4181T;G4361A	2	3	ORF1a:A1306S;ORF1a:E1366K	2	2	1.0	0.24522182610417903	0.4264705882352941	158
T28094C;G28122A	2	3	ORF8:S67S;ORF8:G77S	1	2	2.0	0.31285714285714283	0.34	1
A23403G;G23461A	2	2	S:D614G;S:W633*	1	2	2.0	0.030880641406957197	0.03783783783783784	1
A28461G;G28527A	2	2	N:D63G;N:G85D	2	2	1.0	0.09372937293729373	0.16435643564356436	8
A9517G;C9559T	2	2	ORF1a:L3084L;ORF1a:Y3098Y	1	2	2.0	0.031397922422010054	0.03546099290780142	1
C23271A;C23388T;A23403G	2	2	S:A570D;S:A609V;S:D614G	1	2	2.0	0.030047487171810418	0.040268456375838924	1
C23538A;C23604A	2	2	S:S659*;S:P681H	2	2	1.0	0.031871218668971475	0.038461538461538464	78
C28333A;C28432T	2	2	N:P20P;N:F53F	2	1	1.0	0.020314420253295558	0.02037037037037037	36
C3267T;T3352C	2	2	ORF1a:T1001I;ORF1a:S1029S	2	2	1.0	0.053476241514826724	0.08444444444444445	8
G17122T;T17250C	2	2	ORF1b:A1219S;ORF1b:A1261A	2	2	1.0	0.09119554391785177	0.16796267496111975	15
G19477T;G19481T	2	2	ORF1b:G2004C;ORF1b:G2005V	2	2	1.0	0.7380952380952381	1.0	8
G25361C;C25469T	2	2	S:G1267R;ORF3a:S26L	2	2	1.0	0.04718878359277916	0.05228758169934642	57
G28881A;G28882A;G28883C;T28941C	2	2	N:R203K;N:R203R;N:G204R;N:L223P	2	2	1.0	0.046807592752372736	0.05263157894736842	219
G3248T;C3267T	2	2	ORF1a:E995*;ORF1a:T1001I	2	2	1.0	0.1686957308425753	0.2320226709174637	29
T14368C;C14408T	2	2	ORF1b:C301R;ORF1b:P314L	2	2	1.0	0.07784396838125787	0.11627906976744184	8
T29481C;A29510C	2	2	N:F403S;N:S413R	2	2	1.0	0.0987954109104742	0.1748099891422367	169
A10195G;G10255A	2	1	ORF1a:E3310E;ORF1a:L3330L	2	2	1.0	0.045998489142961715	0.07375776397515528	8
A10195G;G10282A	2	1	ORF1a:E3310E;ORF1a:R3339R	2	2	1.0	0.24723112535612535	0.25071225071225073	36
A15301G;G15451A	2	1	ORF1b:K612E;ORF1b:G662S	1	2	2.0	0.03659701157173351	0.043478260869565216	1
A19084T;C19220T	2	1	ORF1b:K1873*;ORF1b:A1918V	2	2	1.0	0.155370582460733	0.16230366492146595	64
A24424T;G24462T;T24469A;C24503T	2	1	S:Q954H;S:S967I;S:N969K;S:L981F	2	2	1.0	0.06125954813549489	0.09153318077803203	15
A29510C;T29531A	2	1	N:S413R;N:*420LysexX	2	2	1.0	0.023938082600112435	0.027696793002915453	22
A732T;C913T	2	1	ORF1a:D156V;ORF1a:S216S	2	2	1.0	0.034160269612432126	0.045871559633027525	8
C15240T;G15253T;G15451A	2	1	ORF1b:N591N;ORF1b:V596F;ORF1b:G662S	2	2	1.0	0.04820977813205792	0.07051282051282051	50
C15240T;G15265T	2	1	ORF1b:N591N;ORF1b:V600L	2	2	1.0	0.1361621680816604	0.24804177545691905	123
C15279T;G15290T	2	1	ORF1b:H604H;ORF1b:W608L	2	2	1.0	0.7254747568318666	0.9921259842519684	22
C23249T;C23271A	2	1	S:Q563*;S:A570D	2	2	1.0	0.028047794377846644	0.03792025019546521	43
C23271A;C23393T	2	1	S:A570D;S:L611F	2	2	1.0	0.03756699148814033	0.055964653902798235	29
C23604A;G23660T;C23709T	2	1	S:P681H;S:G700C;S:T716I	2	2	1.0	0.061214148170669905	0.10144927536231883	43
C23604G;C23630T	2	1	S:P681R;S:Q690*	2	2	1.0	0.07688247712878254	0.1020408163265306	29
C24876A;G24914C	2	1	S:T1105K;S:D1118H	1	2	2.0	0.019497344769495207	0.019782393669634024	1
C27923T;T28015C	2	1	ORF8:I10I;ORF8:F41S	2	2	1.0	0.10794665184773547	0.13114754098360654	100
C29411T;A29510C	2	1	N:Q380*;N:S413R	2	2	1.0	0.04528329154352523	0.06764168190127971	15
C29484T;A29510C	2	1	N:S404F;N:S413R	2	2	1.0	0.03244658119658119	0.037393162393162385	85
C5376A;C5388A	2	1	ORF1a:A1704D;ORF1a:A1708D	1	2	2.0	0.026290313906168768	0.033057851239669415	1
C5388A;G5453A	2	1	ORF1a:A1708D;ORF1a:E1730K	1	2	2.0	0.04482444140446876	0.04651162790697674	1
C794T;C884T	2	1	ORF1a:L177F;ORF1a:R207C	2	2	1.0	0.03341008771929825	0.052083333333333336	169
G17122T;A17199G	2	1	ORF1b:A1219S;ORF1b:A1244A	2	2	1.0	0.018385684340855968	0.02203350929538674	43
G18379A;T18396C	2	1	ORF1b:G1638S;ORF1b:A1643A	1	2	2.0	0.018917385257301807	0.02503477051460361	1
G28193A;C28432T	2	1	ORF8:V100V;N:F53F	1	2	2.0	0.10651689247127417	0.18950437317784247	1
G28280C;A28281T;T28282A;C28308T;C28410T	2	1	N:D3H;N:D3V;N:D3E;N:A12V;N:P46L	1	2	2.0	0.01746508075076386	0.0206896551724138	1
T13079C;T13195C	2	1	ORF1a:F4272L;ORF1a:V4310V	1	2	2.0	0.3018286418738443	0.3870967741935484	1
T15376C;G15451A	2	1	ORF1b:C637R;ORF1b:G662S	2	2	1.0	0.27082375772432454	0.3831775700934579	15
T17106A;G17122T	2	1	ORF1b:H1213Q;ORF1b:A1219S	2	2	1.0	0.09965938541281007	0.1095890410958904	92
T23375C;A23403G	2	1	S:S605P;S:D614G	2	2	1.0	0.07776811469718768	0.1206525084641428	291
T5313C;T5386G	2	1	ORF1a:L1683P;ORF1a:A1707A	2	2	1.0	0.17563006300630063	0.2376237623762376	29
A10195G;G10290T	2	0	ORF1a:E3310E;ORF1a:G3342V	1	2	2.0	0.02507700690106838	0.02735562310030395	1
A10195G;G10324T	2	0	ORF1a:E3310E;ORF1a:K3353N	2	2	1.0	0.24841866191203943	0.467991169977925	43
A11332G;T11418A	2	0	ORF1a:V3689V;ORF1a:V3718D	2	2	1.0	0.04444444444444444	0.05555555555555555	22
A11456G;T11654C	2	0	ORF1a:I3731V;ORF1a:F3797L	2	2	1.0	0.0792618443316413	0.14583333333333334	50
A11983G;G12079T	2	0	ORF1a:E3906E;ORF1a:R3938S	2	2	1.0	0.024463981244671782	0.033529411764705884	85
A15363T;G15451A	2	0	ORF1b:K632N;ORF1b:G662S	1	2	2.0	0.1610746208017335	0.22355769230769232	1
A17105G;G17122T	2	0	ORF1b:H1213R;ORF1b:A1219S	1	2	2.0	0.018775488784934628	0.022670025188916875	1
A17236G;T17365C	2	0	ORF1b:I1257V;ORF1b:S1300P	2	2	1.0	0.06757551341448208	0.0724391624221845	61
A21563T;T21568C;C21618G	2	0	S:MX;S:F2F;S:T19R	2	2	1.0	0.05655193862741033	0.06593406593406594	15
A24424T;T24469A;C24503T;T24827C	2	0	S:Q954H;S:N969K;S:L981F;S:F1089L	2	2	1.0	0.347378898473789	0.6363636363636364	29
A24936G;A25020C	2	0	S:N1125S;S:D1153A	2	1	1.0	0.13477486332084282	0.24215246636771304	36
A28880G;G28881T;G28907A;G28916T;T28934G	2	0	N:R203G;N:R203M;N:G212S;N:G215C;N:L221V	2	1	1.0	0.11920529801324505	0.2	16
A29299G;A29350T	2	0	N:K342K;N:A359A	2	1	1.0	0.016448138323808783	0.02056962025316456	107
A29299G;A29350T;G29402T	2	0	N:K342K;N:A359A;N:D377Y	2	1	1.0	0.030222358568815257	0.032323232323232316	107
A29350T;G29402T;A29436C	2	0	N:A359A;N:D377Y;N:K388T	2	1	1.0	0.0341016548463357	0.04042553191489362	107
A29396C;G29402T;A29510C	2	0	N:K375Q;N:D377Y;N:S413R	2	2	1.0	0.024199538424808334	0.03162055335968378	114
C13680T;A13815C	2	0	ORF1b:Y71Y;ORF1b:A116A	2	1	1.0	0.27156344835337753	0.40487804878048783	8
C13680T;C13944T	2	0	ORF1b:Y71Y;ORF1b:N159N	2	1	1.0	0.2999058380414312	0.3220338983050847	22
C14407T;C14408G	2	0	ORF1b:P314S;ORF1b:P314R	2	1	1.0	0.14773270030012048	0.20823798627002288	50
C14408T;G14419T	2	0	ORF1b:P314L;ORF1b:G318*	2	2	1.0	0.5146059991394677	0.9971264367816092	36
C14676T;G14731T	2	0	ORF1b:P403P;ORF1b:E422*	1	2	2.0	0.040938874633431085	0.04281524926686217	1
C18804T;A18836C	2	0	ORF1b:S1779S;ORF1b:N1790T	1	2	2.0	0.34843353352733575	0.3581573896353167	1
C2061T;T2158A	2	0	ORF1a:A599V;ORF1a:L631L	2	1	1.0	0.04369358338892314	0.055350553505535055	15
C21711T;G21778A	2	0	S:S50L;S:G72G	2	1	1.0	0.9330065359477124	1.0	8
C22572T;G22661T;T22662A	2	0	S:P337L;S:V367F;S:V367D	2	2	1.0	0.03894702306948474	0.06692913385826772	8
C23538A;C23604A;C23709T	2	0	S:S659*;S:P681H;S:T716I	2	2	1.0	0.051245330012453294	0.054545454545454536	78
C24130A;G24131T	2	0	S:N856K;S:G857C	2	2	1.0	0.08539045997667014	0.09174311926605504	15
C24861A;G24914C	2	0	S:T1100K;S:D1118H	1	2	2.0	0.018424929300315057	0.02064896755162242	1
C24899T;G24914C	2	0	S:Q1113*;S:D1118H	1	2	2.0	0.015940393977218335	0.016322089227421108	1
C25708T;T25729A	2	0	ORF3a:L106F;ORF3a:Y113N	1	2	2.0	0.05024509803921569	0.05882352941176471	1
C28194T;C28201T;C28253A	2	0	ORF8:R101C;ORF8:S103L;ORF8:F120L	2	1	1.0	0.17168304668304668	0.25	16
C28201T;C28253A;G28321A	2	0	ORF8:S103L;ORF8:F120L;N:T16T	2	1	1.0	0.4035639412997904	0.5555555555555556	16
C28432T;G28436A	2	0	N:F53F;N:A55T	2	2	1.0	0.028089038718952953	0.03078677309007982	99
C29211T;A29301G	2	0	N:A313V;N:D343G	2	2	1.0	0.07284610039951363	0.12376237623762375	43
C5388A;A5420C;A5421T;A5424T;G5425T	2	0	ORF1a:A1708D;ORF1a:N1719H;ORF1a:N1719I;ORF1a:K1720M;ORF1a:K1720N	1	2	2.0	0.057461377588882145	0.07377049180327869	1
G12160A;C12257T	2	0	ORF1a:E3965E;ORF1a:Q3998*	2	2	1.0	0.3374861572535991	0.5238095238095238	49
G15401T;G15451A	2	0	ORF1b:R645I;ORF1b:G662S	2	2	1.0	0.1033567666085842	0.13725490196078433	43
G15451A;T15529C	2	0	ORF1b:G662S;ORF1b:C688R	2	2	1.0	0.09270394420663217	0.1297709923664122	29
G17122T;A17282T	2	0	ORF1b:A1219S;ORF1b:N1272I	2	2	1.0	0.0662376079309242	0.09433962264150944	29
G17122T;G17231T	2	0	ORF1b:A1219S;ORF1b:R1255I	2	2	1.0	0.04301332617023702	0.06912804399057344	36
G18379A;A18517G	2	0	ORF1b:G1638S;ORF1b:N1684D	1	2	2.0	0.03667715539004629	0.040656763096168884	1
G18379A;T18510C	2	0	ORF1b:G1638S;ORF1b:L1681L	2	2	1.0	0.08825268817204301	0.155	8
G24197A;C24374A	2	0	S:A879T;S:L938I	2	1	1.0	0.21964601769911507	0.28	8
G24840T;G24914C	2	0	S:G1093V;S:D1118H	1	2	2.0	0.025772501641738024	0.02775290957923008	1
G27047C;G27147A	2	0	M:T175T;M:D209N	2	2	1.0	0.05351597024452519	0.08681135225375626	22
G28122T;C28432T	2	0	ORF8:G77C;N:F53F	2	2	1.0	0.027208835341365464	0.03333333333333333	8
G28162T;T28382C	2	0	ORF8:C90F;N:S37P	1	2	2.0	0.01657646928887331	0.017608897126969416	1
G28162T;T28382C;C28432T	2	0	ORF8:C90F;N:S37P;N:F53F	1	2	2.0	0.033484504913076335	0.037037037037037035	1
G28881C;G28895A	2	0	N:R203T;N:A208T	2	2	1.0	0.01695890320095312	0.018327605956471937	51
G28881T;C28896T;G28916T;G28960T	2	0	N:R203M;N:A208V;N:G215C;N:Q229H	2	1	1.0	0.3522222222222222	0.5266666666666666	15
G29050A;C29087T	2	0	N:R259R;N:Q272*	2	2	1.0	0.029673368203116487	0.03804347826086957	78
G29494T;A29510C	2	0	N:L407F;N:S413R	2	2	1.0	0.037067512109330125	0.0539053905390539	29
G5378T;C5388A	2	0	ORF1a:G1705C;ORF1a:A1708D	1	2	2.0	0.1574285821851491	0.2980680772769089	1
G688A;T689G;T692C;T693A	2	0	ORF1a:K141K;ORF1a:S142A;ORF1a:F143L;ORF1a:F143Y	2	1	1.0	0.2291280520853547	0.3240279162512463	29
T10135C;A10195G	2	0	ORF1a:L3290L;ORF1a:E3310E	2	2	1.0	0.02773154641317334	0.04258064516129032	8
T10135C;A10195G;C10277T	2	0	ORF1a:L3290L;ORF1a:E3310E;ORF1a:L3338F	2	2	1.0	0.076171875	0.13541666666666666	8
T14233C;T14247C	2	0	ORF1b:Y256H;ORF1b:D260D	2	1	1.0	0.04173218155684146	0.05430566330488752	15
T22917G;A22920T;C22995A;G23049T	2	0	S:L452R;S:Y453F;S:T478K;S:G496V	2	1	1.0	0.24865047233468285	0.2692307692307692	8
T22917G;C22995A;G23048A;G23049A	2	0	S:L452R;S:T478K;S:G496S;S:G496D	2	1	1.0	0.5555234239444766	0.6373626373626373	8
T23330C;A23403G	2	0	S:C590R;S:D614G	2	2	1.0	0.03385273028130171	0.0472972972972973	204
T23599G;C23604A;G23642T;C23673T	2	0	S:N679K;S:P681H;S:A694S;S:S704L	2	2	1.0	0.20526960784313725	0.3125	99
T25328C;C25469T	2	0	S:F1256L;ORF3a:S26L	2	2	1.0	0.17860791826309066	0.3275862068965517	116
T26767C;C26854T	2	0	M:I82T;M:S111L	1	2	2.0	0.0599492558556886	0.0823045267489712	1
T26767C;T26844C	2	0	M:I82T;M:S108P	2	2	1.0	0.032539682539682535	0.03333333333333333	78
T28255C;G28280C;A28281T;T28282A;C28410T	2	0	ORF8:I121T;N:D3H;N:D3V;N:D3E;N:P46L	1	2	2.0	0.020197267783294965	0.024875621890547255	1
T28382C;C28383A	2	0	N:S37P;N:S37*	1	2	2.0	0.012148982347281059	0.014190147982971822	1
T28382C;C28383A;C28432T	2	0	N:S37P;N:S37*;N:F53F	1	2	2.0	0.03882019181993446	0.044396897566194166	1
T28382C;C28419A;C28432T	2	0	N:S37P;N:T49N;N:F53F	1	2	2.0	0.05154011847065158	0.06	1
T689A;C690A;T692C;T693C;G881T	2	0	ORF1a:S142T;ORF1a:S142*;ORF1a:F143L;ORF1a:F143S;ORF1a:A206S	2	1	1.0	0.48407859078590787	0.8292682926829268	8
T7233G;A7234T;G7235T	2	0	ORF1a:L2323*;ORF1a:L2323F;ORF1a:V2324F	1	2	2.0	0.05834662413609782	0.07575757575757576	1
