# Supplementary material for: Crykey: Rapid identification of SARS-CoV-2 cryptic mutations in wastewater
Source: Nat Commun. 2024 May 28;15:4545. doi: 10.1038/s41467-024-48334-w (PMC11133379; doi:10.1038/s41467-024-48334-w)
Supplement: Supplementary file 4 — Source Data [file 41467_2024_48334_MOESM4_ESM.zip › source_data/houston_viral_load.csv]

	WWTP	date	Spline_WW	Spline_WW_se	Spline_WW_cl	Spline_WW_cu	Spline_WW_Percent_10	Spline_WW_Percent_10_cl	Spline_WW_Percent_10_cu
0	z.TOTAL	2020-07-06	13.50628478	0.15622603699999998	13.23036612	13.85527027	100.0	48.70212666	205.3298426
1	z.TOTAL	2020-07-07	13.517409400000002	0.148465081	13.22047924	13.81433956	102.5946281	51.78386463	203.26134019999998
2	z.TOTAL	2020-07-08	13.49254929	0.140938544	13.210672199999998	13.77442638	96.88677775	50.62760982	185.41360600000002
3	z.TOTAL	2020-07-09	13.46825251	0.133692557	13.2008674	13.73563763	91.61524178	49.49742624	169.5714942
4	z.TOTAL	2020-07-10	13.44452949	0.126776601	13.19097629	13.69808269	86.74505199	48.38285696	155.52417769999997
5	z.TOTAL	2020-07-11	13.42138681	0.12024332800000001	13.18090015	13.66187347	82.24358428	47.27324047	143.0832134
6	z.TOTAL	2020-07-12	13.39882757	0.11414799699999999	13.17053158	13.62712356	78.08053699	46.15798036	132.08052450000002
7	z.TOTAL	2020-07-13	13.37685181	0.108547324	13.15975716	13.59394646	74.22787553	45.02693469	122.366258
8	z.TOTAL	2020-07-14	13.35545689	0.103497566	13.14846175	13.56245202	70.65975159	43.87094343	113.8065449
9	z.TOTAL	2020-07-15	13.33463788	0.099051679	13.13653453	13.53274124	67.35240416	42.6824898	106.28120259999999
10	z.TOTAL	2020-07-16	13.314388000000001	0.095255554	13.12387689	13.50489911	64.28404829	41.45645004	99.68144548
11	z.TOTAL	2020-07-17	13.29469892	0.092143579	13.11041176	13.47898608	61.43475638	40.19083072	93.90772034
12	z.TOTAL	2020-07-18	13.27556117	0.089734083	13.09609301	13.45502934	58.78633614	38.88733908	88.86782688
13	z.TOTAL	2020-07-19	13.25696445	0.088025551	13.08091335	13.43301556	56.32220822	37.55161087	84.47550092
14	z.TOTAL	2020-07-20	13.23889793	0.086994512	13.06490891	13.41288696	54.02728607	36.19296216	80.64959223
15	z.TOTAL	2020-07-21	13.22135054	0.086595787	13.04815896	13.39454211	51.88785975	34.82364148	77.3138556
16	z.TOTAL	2020-07-22	13.20431121	0.086765169	13.03078087	13.37784155	49.89148507	33.45770078	74.39723066
17	z.TOTAL	2020-07-23	13.18776915	0.087423981	13.01292118	13.36261711	48.02687904	32.10971143	71.83437679999999
18	z.TOTAL	2020-07-24	13.17171399	0.08848454800000001	12.9947449	13.34868309	46.28382199	30.79357547	69.5662048
19	z.TOTAL	2020-07-25	13.15613607	0.089855555	12.97642496	13.33584718	44.65306696	29.52161981	67.54020957
20	z.TOTAL	2020-07-26	13.14102654	0.091446556	12.95813343	13.32391965	43.12625618	28.30405415	65.71051493
21	z.TOTAL	2020-07-27	13.12637756	0.093171272	12.94003501	13.3127201	41.69584479	27.14877465	64.03764056
22	z.TOTAL	2020-07-28	13.11218247	0.094949684	12.9222831	13.30208184	40.35503145	26.06143479	62.48806242
23	z.TOTAL	2020-07-29	13.09843594	0.09670911199999999	12.90501772	13.29185417	39.09769583	25.04568651	61.03365618
24	z.TOTAL	2020-07-30	13.08513412	0.09838457199999999	12.88836498	13.28190327	37.91834236	24.10350502	59.6511041
25	z.TOTAL	2020-07-31	13.07227479	0.099918682	12.87243742	13.27211215	36.81205028	23.2355332	58.32132337
26	z.TOTAL	2020-08-01	13.05985749	0.10126133400000001	12.85733483	13.26238016	35.77442935	22.44140523	57.02895084
27	z.TOTAL	2020-08-02	13.04788376	0.102369297	12.84314516	13.25262235	34.8015812	21.72002808	55.76190093
28	z.TOTAL	2020-08-03	13.03635719	0.103205874	12.82994544	13.24276894	33.89006579	21.06981219	54.51100131
29	z.TOTAL	2020-08-04	13.02528371	0.103740675	12.81780236	13.23276506	33.03687299	20.48885001	53.26970409
30	z.TOTAL	2020-08-05	13.01467172	0.103949587	12.80677254	13.22257089	32.23939891	19.97504477	52.03386797
31	z.TOTAL	2020-08-06	13.00453228	0.103814973	12.79690233	13.21216223	31.49542707	19.52619198	50.80160675
32	z.TOTAL	2020-08-07	12.9948794	0.103326722	12.78822595	13.20153284	30.80311366	19.13996651	49.57332662
33	z.TOTAL	2020-08-08	12.98572292	0.102498022	12.78072687	13.19071896	30.16047212	18.81230846	48.35419747
34	z.TOTAL	2020-08-09	12.97706215	0.101370532	12.77432108	13.17980321	29.56496488	18.53686574	47.15398821
35	z.TOTAL	2020-08-10	12.96889684	0.09999402199999999	12.76890879	13.16888488	29.01429727	18.30728791	45.9832964
36	z.TOTAL	2020-08-11	12.96122789	0.0984229	12.76438209	13.15807369	28.50644823	18.11745993	44.8527329
37	z.TOTAL	2020-08-12	12.95405688	0.096715644	12.76062559	13.14748817	28.03961845	17.96142596	43.77270515
38	z.TOTAL	2020-08-13	12.94738559	0.09493425400000001	12.75751708	13.1372541	27.61218741	17.83332418	42.75326833
39	z.TOTAL	2020-08-14	12.94121563	0.093143505	12.75492862	13.12750264	27.22267802	17.72735072	41.80400163
40	z.TOTAL	2020-08-15	12.93554803	0.091409874	12.75272828	13.11836778	26.86972693	17.63776309	40.93388838
41	z.TOTAL	2020-08-16	12.930383	0.089800056	12.75078288	13.10998311	26.55205973	17.558932300000002	40.1511814
42	z.TOTAL	2020-08-17	12.92571955	0.088378977	12.7489616	13.102477499999999	26.26846962	17.48545021	39.46323875
43	z.TOTAL	2020-08-18	12.92155533	0.08720731400000001	12.74714071	13.09596996	26.01779898	17.41229134	38.87632309
44	z.TOTAL	2020-08-19	12.91788636	0.08633863900000001	12.74520908	13.09056364	25.79892315	17.33501816	38.39536996
45	z.TOTAL	2020-08-20	12.91470683	0.085816412	12.74307401	13.08633966	25.61073573	17.25000519	38.0237442
46	z.TOTAL	2020-08-21	12.912009	0.085671228	12.74066655	13.08335146	25.45213527	17.15464626	37.76301651
47	z.TOTAL	2020-08-22	12.909783000000001	0.085918711	12.73794558	13.08162042	25.32201272	17.047504	37.61279821
48	z.TOTAL	2020-08-23	12.90801677	0.086558454	12.73489986	13.08113368	25.21923976	16.92836765	37.57066644
49	z.TOTAL	2020-08-24	12.90669596	0.08757418900000001	12.73154758	13.08184434	25.14265769	16.79820221	37.63219586
50	z.TOTAL	2020-08-25	12.90580391	0.08893514599999999	12.72793362	13.083674199999999	25.091066899999998	16.65899645	37.79109023
51	z.TOTAL	2020-08-26	12.9053216	0.090598347	12.724124900000001	13.08651829	25.06321707	16.513537699999997	38.03938692
52	z.TOTAL	2020-08-27	12.90522769	0.092511413	12.72020486	13.09025051	25.05779817	16.36515339	38.36769717
53	z.TOTAL	2020-08-28	12.90549857	0.094615499	12.71626757	13.09472957	25.073432500000003	16.21745848	38.76544639
54	z.TOTAL	2020-08-29	12.90610846	0.09684798800000001	12.71241248	13.09980443	25.10866807	16.07413823	39.22108938
55	z.TOTAL	2020-08-30	12.90702949	0.099144786	12.70873991	13.10531906	25.16197385	15.93878215	39.72229007
56	z.TOTAL	2020-08-31	12.90823193	0.101442103	12.70534772	13.11111614	25.23173706	15.81477233	40.25606831
57	z.TOTAL	2020-09-01	12.90968438	0.10367777800000001	12.70232883	13.11703994	25.31626333	15.70522084	40.80892563
58	z.TOTAL	2020-09-02	12.91135405	0.105792205	12.69976964	13.12293846	25.41378007	15.61294598	41.36696674
59	z.TOTAL	2020-09-03	12.91320703	0.10772896800000001	12.6977491	13.12866497	25.5224437	15.54047603	41.91603467
60	z.TOTAL	2020-09-04	12.91520875	0.10943530000000001	12.69633815	13.13407935	25.64035145	15.49006979	42.44187608
61	z.TOTAL	2020-09-05	12.91732434	0.11086244199999999	12.69559945	13.13904922	25.76555819	15.46374472	42.930351
62	z.TOTAL	2020-09-06	12.91951912	0.111966014	12.6955871	13.14345115	25.89609883	15.46330478	43.36769819
63	z.TOTAL	2020-09-07	12.92175923	0.112706455	12.69634632	13.14717214	26.03001695	15.49036107	43.74086436
64	z.TOTAL	2020-09-08	12.92401349	0.11305220699999999	12.69790908	13.1501179	26.16548024	15.54620162	44.03856151
65	z.TOTAL	2020-09-09	12.92627077	0.113002745	12.70026528	13.15227626	26.30183154	15.63077464	44.25796917
66	z.TOTAL	2020-09-10	12.92853627	0.11258539	12.70336549	13.15370705	26.43939337	15.74275391	44.40401763
67	z.TOTAL	2020-09-11	12.93081843	0.111837508	12.70714342	13.15449345	26.57869502	15.88029763	44.48449555
68	z.TOTAL	2020-09-12	12.933128199999999	0.11080125	12.7115257	13.1547307	26.7204286	16.041350199999997	44.50880355
69	z.TOTAL	2020-09-13	12.93547841	0.109522328	12.71643375	13.15452306	26.86541947	16.223665	44.48752877
70	z.TOTAL	2020-09-14	12.93788338	0.108049497	12.72178439	13.15398238	27.01460368	16.42478168	44.43217732
71	z.TOTAL	2020-09-15	12.94035854	0.106434044	12.72749045	13.15322663	27.16900647	16.642005800000003	44.35492461
72	z.TOTAL	2020-09-16	12.94291999	0.104729208	12.73346158	13.15237841	27.32972182	16.87239741	44.26837969
73	z.TOTAL	2020-09-17	12.945584199999999	0.10298948	12.73960524	13.15156316	27.49789328	17.11277589	44.18535833
74	z.TOTAL	2020-09-18	12.94836764	0.101269716	12.74582821	13.15090707	27.67469603	17.35974842	44.1186578
75	z.TOTAL	2020-09-19	12.95128647	0.099624016	12.75203844	13.150534500000001	27.86132022	17.60976906	44.080825899999994
76	z.TOTAL	2020-09-20	12.95435628	0.098104339	12.75814761	13.15056496	28.05895566	17.85923392	44.08391738
77	z.TOTAL	2020-09-21	12.95759181	0.09675888099999999	12.76407405	13.15110957	28.26877774	18.104614	44.13923405
78	z.TOTAL	2020-09-22	12.96100672	0.095630261	12.7697462	13.15226724	28.49193466	18.34262209	44.25704988
79	z.TOTAL	2020-09-23	12.96461339	0.094753645	12.7751061	13.15412068	28.72953593	18.57040265	44.4463295
80	z.TOTAL	2020-09-24	12.96842275	0.094154987	12.78011278	13.15673273	28.98264204	18.78572664	44.71445559
81	z.TOTAL	2020-09-25	12.97244414	0.093849581	12.78474498	13.160143300000001	29.25225545	18.9871681	45.06698654
82	z.TOTAL	2020-09-26	12.97668517	0.093841135	12.789002900000002	13.16436744	29.53931285	19.17423823	45.50746651
83	z.TOTAL	2020-09-27	12.98115169	0.0941215	12.79290869	13.16939469	29.84467875	19.34745783	46.03730668
84	z.TOTAL	2020-09-28	12.98584772	0.094671103	12.79650551	13.17518992	30.16914055	19.50835867	46.65574675
85	z.TOTAL	2020-09-29	12.99077546	0.09546002599999999	12.79985541	13.18169551	30.51340534	19.65941662	47.35989493
86	z.TOTAL	2020-09-30	12.99593533	0.09644957400000001	12.80303618	13.18883448	30.87809851	19.80393085	48.1448342
87	z.TOTAL	2020-10-01	13.00132605	0.09759414	12.80613777	13.19651433	31.26376459	19.94587038	49.00377663
88	z.TOTAL	2020-10-02	13.00694478	0.09884315699999999	12.80925847	13.204631099999999	31.67087081	20.08971108	49.92824702
89	z.TOTAL	2020-10-03	13.01278729	0.10014296199999999	12.81250137	13.21307321	32.09981356	20.24028323	50.908281200000005
90	z.TOTAL	2020-10-04	13.01884816	0.10143847199999999	12.81597122	13.22172511	32.5509287	20.40264348	51.93263119
91	z.TOTAL	2020-10-05	13.02512111	0.102674604	12.8197719	13.23047032	33.02450609	20.58197867	52.98897741
92	z.TOTAL	2020-10-06	13.03159927	0.10379746	12.82400435	13.23919419	33.5208092	20.78354251	54.06415431
93	z.TOTAL	2020-10-07	13.03827562	0.104755294	12.82876503	13.2477862	34.04010064	21.01262194	55.14440106
94	z.TOTAL	2020-10-08	13.04514336	0.105499336	12.83414469	13.25614203	34.58267462	21.27452663	56.21565191
95	z.TOTAL	2020-10-09	13.05219648	0.105984544	12.84022739	13.26416557	35.14889717	21.57459316	57.2638827
96	z.TOTAL	2020-10-10	13.05943028	0.106170369	12.84708954	13.27177102	35.73925552	21.9181938	58.27553112
97	z.TOTAL	2020-10-11	13.06684196	0.106022185	12.85479759	13.27888633	36.35441689	22.31068028	59.23815906
98	z.TOTAL	2020-10-12	13.07443187	0.105521171	12.86338953	13.28547421	36.99534566	22.75646225	60.14360164
99	z.TOTAL	2020-10-13	13.08220294	0.10468381199999999	12.87283531	13.29157056	37.66328163	23.25683085	60.99381263
100	z.TOTAL	2020-10-14	13.09016259	0.103547255	12.88306809	13.2972571	38.35993072	23.81131087	61.79770165
101	z.TOTAL	2020-10-15	13.09832069	0.102156228	12.89400823	13.30263315	39.08732137	24.41875139	62.56743709
102	z.TOTAL	2020-10-16	13.10668832	0.10056067099999999	12.90556698	13.30780966	39.84772586	25.07738214	63.31766399
103	z.TOTAL	2020-10-17	13.11527733	0.098815012	12.91764731	13.31290736	40.64363586	25.78472637	64.06525757
104	z.TOTAL	2020-10-18	13.12409982	0.096977472	12.93014487	13.31805476	41.47773536	26.53750526	64.82909806
105	z.TOTAL	2020-10-19	13.13316765	0.095109239	12.94294917	13.32338613	42.35287228	27.33155813	65.62984010000001
106	z.TOTAL	2020-10-20	13.14249204	0.093273408	12.95594522	13.32903885	43.27202866	28.161801899999997	66.48965399
107	z.TOTAL	2020-10-21	13.15208311	0.091533571	12.96901596	13.33515025	44.23828954	29.02225704	67.43191128
108	z.TOTAL	2020-10-22	13.16194953	0.08995198900000001	12.98204555	13.34185351	45.25481024	29.90616808	68.48078445
109	z.TOTAL	2020-10-23	13.17209817	0.08858733199999999	12.9949235	13.34927283	46.32478226	30.80624207	69.66073456
110	z.TOTAL	2020-10-24	13.18253379	0.087492048	13.00754969	13.35751789	47.4513977	31.71501444	70.9958732
111	z.TOTAL	2020-10-25	13.19325881	0.086709564	13.01983969	13.36667794	48.63781234	32.62532942	72.50920775
112	z.TOTAL	2020-10-26	13.2042731	0.08627160199999999	13.0317299	13.37681631	49.88710736	33.53089295	74.22180746
113	z.TOTAL	2020-10-27	13.21557383	0.08619600599999999	13.04318181	13.38796584	51.20225007	34.42682997	76.15195518
114	z.TOTAL	2020-10-28	13.22715536	0.08648542099999999	13.05418452	13.400126199999999	52.58605386	35.31016438	78.31436384
115	z.TOTAL	2020-10-29	13.23900926	0.08712707300000001	13.06475512	13.41326341	54.04113766	36.18014782	80.7195309
116	z.TOTAL	2020-10-30	13.25112428	0.08809368199999999	13.07493692	13.42731165	55.56988582	37.03839341	83.37327638
117	z.TOTAL	2020-10-31	13.26348646	0.08934534599999999	13.08479577	13.44217715	57.17440871	37.88881218	86.27647116
118	z.TOTAL	2020-11-01	13.27607925	0.09083206	13.09441513	13.45774337	58.85650532	38.73738954	89.42492665
119	z.TOTAL	2020-11-02	13.28888372	0.092496502	13.10389072	13.47387673	60.61762889	39.59186327	92.80939638
120	z.TOTAL	2020-11-03	13.30187881	0.094276728	13.11332536	13.49043227	62.45885689	40.46136923	96.41563986
121	z.TOTAL	2020-11-04	13.315041599999999	0.09610857099999999	13.12282446	13.50725874	64.38086719	41.3561099	100.22451509999999
122	z.TOTAL	2020-11-05	13.32834769	0.097927598	13.13249249	13.52420288	66.38392225	42.28708152	104.21208969999999
123	z.TOTAL	2020-11-06	13.34177156	0.09967064	13.14243028	13.54111284	68.46786355	43.26587547	108.3497858
124	z.TOTAL	2020-11-07	13.35528702	0.10127693300000001	13.15273315	13.55784088	70.63211893	44.30455399	112.604592
125	z.TOTAL	2020-11-08	13.36886767	0.10268897	13.16348973	13.57424561	72.8757255	45.41558903	116.939392
126	z.TOTAL	2020-11-09	13.38248744	0.103853175	13.17478109	13.59019379	75.19737138	46.61184665	121.3134658
127	z.TOTAL	2020-11-10	13.39612109	0.104720502	13.18668008	13.60556209	77.59545954	47.90659509	125.6832244
128	z.TOTAL	2020-11-11	13.40974483	0.105247164	13.1992505	13.62023916	80.06819667	49.31348769	130.00329969999999
129	z.TOTAL	2020-11-12	13.42333671	0.105397744	13.21254122	13.634132199999998	82.61367232	50.84595858	134.2293281
130	z.TOTAL	2020-11-13	13.4368799	0.105157421	13.22656506	13.64719475	85.23051696	52.51462636	138.3279578
131	z.TOTAL	2020-11-14	13.45037062	0.10454773	13.24127516	13.65946608	87.919628	54.32383002	142.29226809999997
132	z.TOTAL	2020-11-15	13.46380579	0.10360728699999999	13.25659122	13.67102037	90.68198432	56.27382573	146.12872280000002
133	z.TOTAL	2020-11-16	13.4771844	0.102380941	13.27242252	13.68194628	93.51894890000001	58.36301718	149.8516394
134	z.TOTAL	2020-11-17	13.49050749	0.100919651	13.28866819	13.6923468	96.43234203	60.58755303	153.4836138
135	z.TOTAL	2020-11-18	13.50377759	0.099279086	13.30521942	13.70233576	99.42436132	62.94114494	157.0547157
136	z.TOTAL	2020-11-19	13.51699809	0.097518616	13.32196086	13.71203532	102.49750809999999	65.41480872	160.601848
137	z.TOTAL	2020-11-20	13.53017286	0.095700566	13.33877173	13.72157399	105.6545199	67.9965612	164.16826640000002
138	z.TOTAL	2020-11-21	13.54330586	0.093889246	13.35552737	13.73108435	108.8982953	70.67122022	167.8029429
139	z.TOTAL	2020-11-22	13.55640075	0.092149657	13.37210144	13.74070007	112.2318111	73.42038485	171.5597031
140	z.TOTAL	2020-11-23	13.56946057	0.090545789	13.38836899	13.75055215	115.65803079999999	76.22268005	175.4960606
141	z.TOTAL	2020-11-24	13.58248745	0.089138472	13.40421051	13.7607644	119.1798055	79.05434190000001	179.6716753
142	z.TOTAL	2020-11-25	13.59548232	0.087982837	13.41951665	13.771448000000001	122.7997672	81.89018821	184.1463936
143	z.TOTAL	2020-11-26	13.60844469	0.08712553699999999	13.43419362	13.78269577	126.5202131	84.70495982	188.9778869
144	z.TOTAL	2020-11-27	13.62137244	0.086602013	13.44816841	13.79457646	130.34298379999998	87.47493603	194.2189867
145	z.TOTAL	2020-11-28	13.63426162	0.086434162	13.46139329	13.80712994	134.269335	90.17964345	199.91489919999998
146	z.TOTAL	2020-11-29	13.64710634	0.086628789	13.47384876	13.82036392	138.2998031	92.80342073	206.10054440000002
147	z.TOTAL	2020-11-30	13.65989866	0.087177103	13.48554445	13.83425287	142.434068	95.33660258	212.7982662
148	z.TOTAL	2020-12-01	13.67262848	0.08805538	13.49651772	13.84873924	146.67081430000002	97.77615245	220.01610019999998
149	z.TOTAL	2020-12-02	13.68528356	0.089226635	13.50683029	13.86373683	151.0075926	100.1256883	227.7466793
150	z.TOTAL	2020-12-03	13.69784949	0.09064304699999999	13.51656339	13.87913558	155.4406869	102.3949676	235.9667444
151	z.TOTAL	2020-12-04	13.71030972	0.09224873199999999	13.52581225	13.89480718	159.9649881	104.5989859	244.6371462
152	z.TOTAL	2020-12-05	13.72264569	0.093982518	13.53468066	13.91061073	164.5738819	106.756881	253.7032025
153	z.TOTAL	2020-12-06	13.73483695	0.09578046300000001	13.54327602	13.92639787	169.2591539	108.890813	263.09530060000003
154	z.TOTAL	2020-12-07	13.74686128	0.09757796199999999	13.55170535	13.942017199999999	174.010918	111.024947	272.7296919
155	z.TOTAL	2020-12-08	13.75869498	0.099311421	13.56007214	13.95731783	178.81757580000001	113.1846053	282.50949269999995
156	z.TOTAL	2020-12-09	13.7703131	0.10091953099999999	13.56847404	13.97215216	183.6658115	115.39560300000001	292.325959
157	z.TOTAL	2020-12-10	13.78168974	0.102344231	13.57700128	13.9863782	188.54063159999998	117.683749	302.0601405
158	z.TOTAL	2020-12-11	13.79279841	0.10353148599999999	13.58573544	13.99986138	193.4254551	120.0744639	311.58504039999997
159	z.TOTAL	2020-12-12	13.80361245	0.10443196099999999	13.59474853	14.01247637	198.30226159999998	122.5924558	320.7684087
160	z.TOTAL	2020-12-13	13.81410546	0.10500175699999999	13.60410195	14.02410898	203.1518045	125.26137379999999	329.4763138
161	z.TOTAL	2020-12-14	13.82425187	0.105204231	13.61384341	14.03466033	207.9539091	128.1028011	337.57909989999996
162	z.TOTAL	2020-12-15	13.83402887	0.105020745	13.62398738	14.04407036	212.68854109999998	131.13016340000001	344.9733787
163	z.TOTAL	2020-12-16	13.84342538	0.10447369599999999	13.63447799	14.05237277	217.3404691	134.336246	351.6316773
164	z.TOTAL	2020-12-17	13.8524383	0.10360432	13.64522966	14.05964695	221.89806980000003	137.70346980000002	357.5708981
165	z.TOTAL	2020-12-18	13.861065900000002	0.10246033	13.65614524	14.06598656	226.3503248	141.20837690000002	362.8288256
166	z.TOTAL	2020-12-19	13.86930716	0.10109540800000001	13.66711635	14.07149798	230.6866089	144.82100930000001	367.4626478
167	z.TOTAL	2020-12-20	13.87716147	0.09956876099999999	13.67802395	14.07629899	234.89657830000002	148.5043476	371.5473884
168	z.TOTAL	2020-12-21	13.88462845	0.097943739	13.68874097	14.08051593	238.97015860000002	152.2145591	375.1726315
169	z.TOTAL	2020-12-22	13.89170773	0.09628689	13.69913395	14.08428151	242.8974483	155.9010977	378.4397369
170	z.TOTAL	2020-12-23	13.89839867	0.094666791	13.70906509	14.08773225	246.6686107	159.5072055	381.45865160000005
171	z.TOTAL	2020-12-24	13.9047001	0.09315247199999999	13.71839516	14.09100505	250.27376189999998	162.97101730000003	384.34414239999995
172	z.TOTAL	2020-12-25	13.91061014	0.09181137	13.7269874	14.09423288	253.7028569	166.22740249999998	387.2113661
173	z.TOTAL	2020-12-26	13.91612593	0.09070678800000001	13.73471235	14.097539499999998	256.9455789	169.2106034	390.1707647
174	z.TOTAL	2020-12-27	13.92124349	0.08989499199999999	13.7414535	14.10103347	259.9912339	171.8575917	393.3224074
175	z.TOTAL	2020-12-28	13.92595749	0.089422154	13.74711318	14.1048018	262.8286548	174.11188	396.7500768
176	z.TOTAL	2020-12-29	13.93026116	0.08932151599999999	13.75161813	14.10890419	265.44612090000004	175.9273461	400.5155801
177	z.TOTAL	2020-12-30	13.934146100000001	0.089611194	13.75492371	14.11336849	267.8312962	177.2715062	404.65388239999993
178	z.TOTAL	2020-12-31	13.9376022	0.09029299	13.75701622	14.11818818	269.9711916	178.12769269999998	409.1696422
179	z.TOTAL	2021-01-01	13.94061756	0.091352429	13.75791271	14.12332242	271.852157	178.4957689	414.03555780000005
180	z.TOTAL	2021-01-02	13.94317844	0.092759994	13.75765845	14.12869843	273.4599078	178.3913015	419.19264300000003
181	z.TOTAL	2021-01-03	13.94526925	0.094473338	13.75632258	14.13421593	274.77959060000006	177.84341799999999	424.5522508
182	z.TOTAL	2021-01-04	13.94687257	0.096440051	13.75399247	14.13975268	275.79589269999997	176.8917966	429.9994456
183	z.TOTAL	2021-01-05	13.94796923	0.098600613	13.75076801	14.14517046	276.4931998	175.58330869999998	435.3972488
184	z.TOTAL	2021-01-06	13.94853841	0.100891164	13.74675608	14.15032074	276.85580289999996	173.9687738	440.5913426
185	z.TOTAL	2021-01-07	13.94855779	0.10324588800000001	13.74206602	14.15504957	276.8681587	172.1001453	445.4149483
186	z.TOTAL	2021-01-08	13.94800379	0.10559891800000001	13.73680595	14.15920162	276.51519989999997	170.02828490000002	449.69374270000003
187	z.TOTAL	2021-01-09	13.94685179	0.10788577699999999	13.73108024	14.16262335	275.78269689999996	167.80135369999996	453.2507889
188	z.TOTAL	2021-01-10	13.9450765	0.11004442199999999	13.72498766	14.16516535	274.65766349999996	165.46375519999998	455.91151990000003
189	z.TOTAL	2021-01-11	13.94265228	0.11201598900000001	13.718620300000001	14.16668426	273.12880160000003	163.05552600000001	457.5088261
190	z.TOTAL	2021-01-12	13.93955361	0.113745347	13.71206291	14.1670443	271.1869754	160.61205280000001	457.8882739
191	z.TOTAL	2021-01-13	13.93575557	0.115181571	13.70539243	14.16611871	268.825702	158.1640022	456.91343839999996
192	z.TOTAL	2021-01-14	13.93123447	0.116278739	13.69867699	14.16379195	266.0416838	155.7371452	454.4720364
193	z.TOTAL	2021-01-15	13.92596891	0.11699893900000001	13.69197103	14.15996679	262.8355648	153.350873	450.48673539999993
194	z.TOTAL	2021-01-16	13.91994169	0.117316823	13.68530805	14.15457534	259.2130799	151.01610569999997	444.92884060000006
195	z.TOTAL	2021-01-17	13.91315976	0.117231053	13.67869765	14.14762186	255.19665469999998	148.7348948	437.86182560000003
196	z.TOTAL	2021-01-18	13.90566663	0.11676839300000001	13.67212984	14.13920341	250.83136769999996	146.5025082	429.4559579
197	z.TOTAL	2021-01-19	13.89751422	0.115967124	13.66557998	14.12944847	246.1667795	144.30959109999998	419.91722710000005
198	z.TOTAL	2021-01-20	13.88875712	0.114871357	13.65901441	14.11849983	241.25278799999998	142.14435840000002	409.463368
199	z.TOTAL	2021-01-21	13.87945181	0.113530329	13.65239115	14.10651247	236.138626	139.99301699999998	398.3159436
200	z.TOTAL	2021-01-22	13.86965573	0.111997208	13.64566131	14.09365014	230.8718318	137.84040269999997	386.69215760000003
201	z.TOTAL	2021-01-23	13.85942654	0.110328205	13.63877013	14.08008295	225.49751600000002	135.6704771	374.7987833
202	z.TOTAL	2021-01-24	13.84882172	0.10858193699999999	13.63165784	14.06598559	220.05788700000002	133.4667435	362.828015
203	z.TOTAL	2021-01-25	13.8378981	0.10681861599999999	13.62426087	14.05153533	214.5918986	131.2127658	350.95428910000004
204	z.TOTAL	2021-01-26	13.82671153	0.105099007	13.61651351	14.03690954	209.1350125	128.8928222	339.33195589999997
205	z.TOTAL	2021-01-27	13.81531645	0.10348309	13.60835027	14.02228263	203.7190635	126.49270800000001	328.0936704
206	z.TOTAL	2021-01-28	13.80376562	0.10202840699999999	13.59970881	14.00782244	198.3722158	124.0006699	317.34938250000005
207	z.TOTAL	2021-01-29	13.79210978	0.100788098	13.59053358	13.99368597	193.1189975	121.4084188	307.18584080000005
208	z.TOTAL	2021-01-30	13.78039735	0.09980874599999999	13.58077986	13.98001484	187.9803997	118.71212450000002	297.66656780000005
209	z.TOTAL	2021-01-31	13.76867423	0.09912816599999999	13.5704179	13.96693056	182.97402730000002	115.9132588	288.8323134
210	z.TOTAL	2021-02-01	13.75698355	0.098773389	13.55943677	13.95453032	178.11429109999997	113.01913770000002	280.7020239
211	z.TOTAL	2021-02-02	13.7453655	0.098759087	13.54784733	13.94288367	173.41262749999999	110.0430314	273.2743638
212	z.TOTAL	2021-02-03	13.73385719	0.099086675	13.53568384	13.93203054	168.8777399	107.0037647	266.5297911
213	z.TOTAL	2021-02-04	13.72249253	0.09974423	13.52300407	13.92198099	164.515851	103.9248218	260.4331165
214	z.TOTAL	2021-02-05	13.71130218	0.10070723	13.50988772	13.91271663	160.3309608	100.8330573	254.93640359999998
215	z.TOTAL	2021-02-06	13.70031351	0.10194001300000001	13.49643348	13.90419354	156.32510530000002	97.75718873	249.98201009999997
216	z.TOTAL	2021-02-07	13.68955067	0.103397722	13.48275522	13.89634611	152.49861030000002	94.72627142	245.50555830000002
217	z.TOTAL	2021-02-08	13.67903461	0.105028483	13.46897765	13.88909158	148.85034040000002	91.76833804	241.43865219999998
218	z.TOTAL	2021-02-09	13.66878329	0.106775588	13.45523211	13.88233446	145.3779383	88.90932829	237.71122069999998
219	z.TOTAL	2021-02-10	13.65881179	0.108579488	13.44165281	13.87597076	142.0780561	86.17236844	234.2534435
220	z.TOTAL	2021-02-11	13.64913263	0.110379503	13.42837363	13.86989164	138.94657709999998	83.57739814	230.9972759
221	z.TOTAL	2021-02-12	13.63975608	0.112115207	13.41552566	13.86398649	135.97882919999998	81.14109859999999	227.87763909999998
222	z.TOTAL	2021-02-13	13.6306905	0.11372751699999999	13.40323546	13.85814553	133.1697906	78.87705406	224.83336040000003
223	z.TOTAL	2021-02-14	13.62194285	0.115159526	13.39162379	13.8522619	130.51429	76.79607308	221.80795460000002
224	z.TOTAL	2021-02-15	13.61351918	0.11635715199999999	13.38080488	13.84623349	128.0072019	74.90660264	218.75032579999998
225	z.TOTAL	2021-02-16	13.60542529	0.117269691	13.37088591	13.83996467	125.64363999999999	73.21517903	215.61545690000003
226	z.TOTAL	2021-02-17	13.59766732	0.11785042800000001	13.36196646	13.83336818	123.4191468	71.72683768	212.3652219
227	z.TOTAL	2021-02-18	13.5902524	0.118058645	13.35413511	13.82636969	121.3298381	70.44502503	208.9704648
228	z.TOTAL	2021-02-19	13.58319025	0.11786341300000001	13.34746343	13.81891708	119.37282520000001	69.3711103	205.41506869999998
229	z.TOTAL	2021-02-20	13.57649178	0.11724794699999999	13.34199588	13.81098767	117.54576750000001	68.50323839	201.6986028
230	z.TOTAL	2021-02-21	13.57015179	0.116223116	13.33770556	13.80259802	115.8422568	67.82983759	197.8396079
231	z.TOTAL	2021-02-22	13.56416054	0.114824433	13.33451168	13.79380941	114.25514469999999	67.33283479	193.8762585
232	z.TOTAL	2021-02-23	13.55851134	0.113096844	13.33231765	13.78470502	112.7785629	66.99353088	189.85421540000002
233	z.TOTAL	2021-02-24	13.55319927	0.111091847	13.33101557	13.77538296	111.40751499999999	66.79297574	185.8224501
234	z.TOTAL	2021-02-25	13.54822149	0.108865875	13.33048974	13.76595324	110.13787849999999	66.71215304	181.8312216
235	z.TOTAL	2021-02-26	13.54357667	0.106479646	13.33061737	13.75653596	108.9662203	66.73176223	177.93081980000002
236	z.TOTAL	2021-02-27	13.53926432	0.103997707	13.331268900000001	13.74725973	107.88958819999999	66.83194824	174.17064069999998
237	z.TOTAL	2021-02-28	13.53528413	0.1014878	13.33230853	13.73825973	106.90532859999999	66.99212482	170.5983997
238	z.TOTAL	2021-03-01	13.531635399999999	0.099019958	13.33359549	13.72967532	106.010925	67.19093846	167.2594023
239	z.TOTAL	2021-03-02	13.52831644	0.096665181	13.33498607	13.721646799999998	105.20385559999998	67.40642501	164.19579030000003
240	z.TOTAL	2021-03-03	13.52532405	0.09449358699999999	13.33633687	13.71431122	104.48146779999999	67.61640736	161.4456838
241	z.TOTAL	2021-03-04	13.52265308	0.09257198300000001	13.33750912	13.70779705	103.8408667	67.79916402	159.0421615
242	z.TOTAL	2021-03-05	13.52029603	0.09096088599999999	13.33837426	13.70221781	103.2788166	67.93435884	157.01206489999998
243	z.TOTAL	2021-03-06	13.51824264	0.089711185	13.33882027	13.69766501	102.7916559	68.00416197	155.3746745
244	z.TOTAL	2021-03-07	13.51647964	0.088860785	13.33875807	13.69420121	102.37522320000001	67.99442272	154.14038259999998
245	z.TOTAL	2021-03-08	13.51499051	0.088431734	13.33812704	13.69185398	102.0247957	67.89569916	153.3095479
246	z.TOTAL	2021-03-09	13.51375534	0.088428315	13.33689871	13.69061197	101.7350402	67.70393802	152.8717339
247	z.TOTAL	2021-03-10	13.51275073	0.088836507	13.33507771	13.69042374	101.4999773	67.42064925	152.8054908
248	z.TOTAL	2021-03-11	13.51194979	0.08962493199999999	13.33269992	13.69119965	101.3129608	67.05252610000001	153.0787373
249	z.TOTAL	2021-03-12	13.51132224	0.09074710300000001	13.32982804	13.69281645	101.1666718	66.61058634	153.6496832
250	z.TOTAL	2021-03-13	13.51083456	0.09214456900000001	13.32654542	13.6951237	101.0531319	66.10900798	154.4681394
251	z.TOTAL	2021-03-14	13.51045019	0.093750416	13.32294936	13.69795102	100.9637347	65.56386926	155.47703090000002
252	z.TOTAL	2021-03-15	13.51012989	0.095492674	13.31914454	13.70111524	100.8893002	64.99197896	156.6139556
253	z.TOTAL	2021-03-16	13.50983212	0.097297295	13.31523754	13.70442671	100.82015129999999	64.4099193	157.81269440000003
254	z.TOTAL	2021-03-17	13.50951352	0.099090545	13.31133243	13.70769461	100.746216	63.833352399999995	159.00465269999998
255	z.TOTAL	2021-03-18	13.50912943	0.10080081800000001	13.307527800000003	13.71073107	100.6571558	63.2765829	160.1202618
256	z.TOTAL	2021-03-19	13.50863456	0.102359948	13.30391466	13.71335445	100.54252209999999	62.75233347	161.0904039
257	z.TOTAL	2021-03-20	13.50798362	0.10370414800000001	13.30057532	13.71539192	100.3919385	62.27167455	161.8479249
258	z.TOTAL	2021-03-21	13.50713218	0.104774757	13.29758267	13.716681699999999	100.1953121	61.84404504	162.3293005
259	z.TOTAL	2021-03-22	13.50603765	0.10551962	13.29499841	13.71707689	99.94311315	61.47713684	162.477083
260	z.TOTAL	2021-03-23	13.50466101	0.105897188	13.29286664	13.71645539	99.62681204	61.17610979	162.2447343
261	z.TOTAL	2021-03-24	13.50297711	0.10588705	13.29120301	13.71475121	99.24127303	60.94221382	161.60932880000001
262	z.TOTAL	2021-03-25	13.50099076	0.105501734	13.28998729	13.71199423	98.78840646	60.77185777	160.5866532
263	z.TOTAL	2021-03-26	13.49871963	0.104772851	13.28917392	13.70826533	98.27314277	60.65814757	159.2137409
264	z.TOTAL	2021-03-27	13.49618529	0.10374025099999999	13.28870479	13.70366579	97.70133803	60.59265887	157.53643480000002
265	z.TOTAL	2021-03-28	13.49341303	0.10245018199999999	13.28851266	13.69831339	97.07966011	60.56585931	155.60681409999998
266	z.TOTAL	2021-03-29	13.490430400000001	0.10095393300000001	13.28852254	13.69233827	96.41522594	60.56723627	153.48060049999998
267	z.TOTAL	2021-03-30	13.48726622	0.099306793	13.28865263	13.6858798	95.71531593	60.58538207	151.2150521
268	z.TOTAL	2021-03-31	13.483949800000001	0.097567326	13.28881515	13.67908446	94.98718646	60.60805849	148.8674248
269	z.TOTAL	2021-04-01	13.48051039	0.095796509	13.28891737	13.672103400000001	94.23790152	60.62232504	146.4935909
270	z.TOTAL	2021-04-02	13.47697646	0.094056628	13.28886321	13.66508972	93.47418448	60.61476537	144.14677859999998
271	z.TOTAL	2021-04-03	13.47337524	0.09240984699999999	13.28855555	13.65819494	92.70229014	60.57184049	141.8763988
272	z.TOTAL	2021-04-04	13.46973211	0.090916388	13.28789933	13.65156488	91.92789726	60.48038532	139.7269255
273	z.TOTAL	2021-04-05	13.46607014	0.089632343	13.28680546	13.64533483	91.15602132	60.32824285	137.7368183
274	z.TOTAL	2021-04-06	13.46240972	0.08860717300000001	13.28519537	13.63962406	90.39094698	60.10499857	135.9375009
275	z.TOTAL	2021-04-07	13.45876812	0.087881125	13.28300587	13.63453037	89.6361797	59.80274087	134.3524493
276	z.TOTAL	2021-04-08	13.45515926	0.08748282199999999	13.28019362	13.6301249	88.89441573	59.41674217	132.996473
277	z.TOTAL	2021-04-09	13.45159345	0.087427376	13.2767387	13.62644821	88.16752979	58.9459431	131.8752895
278	z.TOTAL	2021-04-10	13.44807727	0.087715327	13.27264661	13.62350792	87.45657961	58.39314063	130.9854759
279	z.TOTAL	2021-04-11	13.44461347	0.088332593	13.26794828	13.62127865	86.76182668	57.76483028	130.3148392
280	z.TOTAL	2021-04-12	13.44120103	0.089251446	13.26269813	13.61970392	86.08277245	57.07072016	129.8431786
281	z.TOTAL	2021-04-13	13.43783524	0.090432347	13.25697055	13.61869994	85.41820935	56.32299858	129.5433601
282	z.TOTAL	2021-04-14	13.43450794	0.091826329	13.25085528	13.61816059	84.76628606	55.53547578	129.382582
283	z.TOTAL	2021-04-15	13.43120772	0.093377612	13.2444525	13.61796295	84.12458628	54.72272515	129.32371329999998
284	z.TOTAL	2021-04-16	13.42792039	0.095026141	13.237868099999998	13.61797267	83.49022035	53.89932478	129.32660890000002
285	z.TOTAL	2021-04-17	13.42462934	0.096709848	13.23120964	13.61804903	82.85992887	53.07926006	129.34935049999999
286	z.TOTAL	2021-04-18	13.42131611	0.098366539	13.22458304	13.61804919	82.23019740000001	52.27550718	129.3493976
287	z.TOTAL	2021-04-19	13.417960999999998	0.09993539900000001	13.2180902	13.6178318	81.59738081	51.49978551	129.2846658
288	z.TOTAL	2021-04-20	13.41454367	0.101358167	13.21182734	13.61726001	80.95783604	50.76244792	129.1145617
289	z.TOTAL	2021-04-21	13.41104392	0.102580066	13.20588379	13.61620405	80.30806118	50.07246927	128.8010115
290	z.TOTAL	2021-04-22	13.40744236	0.10355091699999999	13.20034053	13.614544199999997	79.64482897	49.43741463	128.30967859999998
291	z.TOTAL	2021-04-23	13.40372111	0.104226988	13.19526714	13.61217509	78.96530783	48.86325085	127.61164540000001
292	z.TOTAL	2021-04-24	13.399865099999998	0.10457361	13.19071788	13.60901232	78.26729472	48.35407752	126.6856848
293	z.TOTAL	2021-04-25	13.3958624	0.104568947	13.1867245	13.60500029	77.54925279	47.91149519	125.52074579999999
294	z.TOTAL	2021-04-26	13.39170568	0.10421013800000001	13.18328541	13.60012596	76.81055529	47.53359144	124.1198324
295	z.TOTAL	2021-04-27	13.38739647	0.10352229800000001	13.18035187	13.59444107	76.05218396	47.2135976	122.50569709999999
296	z.TOTAL	2021-04-28	13.38294447	0.102547703	13.17784906	13.58803987	75.27654670000001	46.94229101	120.713292
297	z.TOTAL	2021-04-29	13.37836253	0.10133635699999999	13.17568981	13.58103524	74.48653075	46.70948004	118.781953
298	z.TOTAL	2021-04-30	13.37366472	0.09994321	13.1737783	13.57355114	73.68514407	46.50434351	116.752545
299	z.TOTAL	2021-05-01	13.36886544	0.09842729199999999	13.17201086	13.56572002	72.87535102	46.3154701	114.6661531
300	z.TOTAL	2021-05-02	13.36397863	0.096850832	13.17027696	13.55768029	72.05993157	46.13092688	112.56296129999998
301	z.TOTAL	2021-05-03	13.35901704	0.09527816800000001	13.168460699999999	13.54957337	71.24136917	45.93840603	110.4812535
302	z.TOTAL	2021-05-04	13.35399169	0.09377434	13.16644301	13.54154037	70.42176608	45.72547578	108.45650159999998
303	z.TOTAL	2021-05-05	13.3489114	0.09240330699999999	13.16410478	13.53371801	69.60278468	45.47995231	106.52050829999999
304	z.TOTAL	2021-05-06	13.34378239	0.09122574900000001	13.16133089	13.52623389	68.78561259	45.19039229999999	104.7005848
305	z.TOTAL	2021-05-07	13.33860811	0.090296512	13.15801509	13.51920114	67.97094919	44.84668139	103.01876949999999
306	z.TOTAL	2021-05-08	13.33338907	0.089661881	13.15406531	13.51271283	67.15901113	44.44066324	101.491122
307	z.TOTAL	2021-05-09	13.32812279	0.089356937	13.14940891	13.50683666	66.34955399	43.96672675	100.1271561
308	z.TOTAL	2021-05-10	13.32280386	0.08940335599999999	13.14399715	13.50161057	65.54190785	43.42225427	98.92949495
309	z.TOTAL	2021-05-11	13.31742409	0.08980798400000001	13.13780813	13.49704006	64.73502417	42.80784307	97.89382165
310	z.TOTAL	2021-05-12	13.31197272	0.090562426	13.13084787	13.49309757	63.92753179	42.127247600000004	97.00916994
311	z.TOTAL	2021-05-13	13.30643663	0.09164372300000001	13.12314919	13.48972408	63.11779996	41.387043799999994	96.25854629
312	z.TOTAL	2021-05-14	13.30080076	0.09301598400000001	13.11476879	13.48683272	62.30400659	40.59607145	95.61982473
313	z.TOTAL	2021-05-15	13.29504838	0.09463268300000001	13.10578301	13.48431374	61.48421005	39.76474773	95.06681927
314	z.TOTAL	2021-05-16	13.28916158	0.096439285	13.09628301	13.48204014	60.656422899999995	38.90435554	94.57043018
315	z.TOTAL	2021-05-17	13.28312165	0.09837586	13.08636993	13.47987337	59.81868631	38.02639466	94.09977632
316	z.TOTAL	2021-05-18	13.2769096	0.100379458	13.07615069	13.47766852	58.96914384	37.1420531	93.62325545
317	z.TOTAL	2021-05-19	13.27050661	0.10238609900000001	13.06573441	13.47527881	58.10611355	36.26182268	93.109507
318	z.TOTAL	2021-05-20	13.26389454	0.104332355	13.05522983	13.47255925	57.22815732	35.39525554	92.52827648
319	z.TOTAL	2021-05-21	13.257056500000001	0.10615654699999999	13.044743400000002	13.46936959	56.33414641	34.55084107	91.85119534
320	z.TOTAL	2021-05-22	13.24997734	0.107799646	13.03437804	13.46557663	55.42332247	33.73597487	91.05249472
321	z.TOTAL	2021-05-23	13.24264425	0.10920596199999999	13.02423233	13.46105618	54.49535311	32.95699048	90.10966921
322	z.TOTAL	2021-05-24	13.23504738	0.110323812	13.01439976	13.45569501	53.55038558	32.21921678	89.00414357
323	z.TOTAL	2021-05-25	13.22718112	0.11110762099999999	13.00496588	13.44939636	52.58917309	31.52688774	87.7226179
324	z.TOTAL	2021-05-26	13.21904582	0.11152122199999999	12.99600337	13.44208826	51.61322986	30.88293688	86.25881362
325	z.TOTAL	2021-05-27	13.21064838	0.111537729	12.98757292	13.43372384	50.62483251	30.28922359	84.61338268
326	z.TOTAL	2021-05-28	13.20203159	0.11115098699999999	12.97972962	13.42433356	49.63028977	29.74711396	82.80351721
327	z.TOTAL	2021-05-29	13.19328919	0.110383026	12.97252314	13.41405524	48.64121461	29.25757715	80.86683825
328	z.TOTAL	2021-05-30	13.18452468	0.10926767300000001	12.96598934	13.40306003	47.66942377	28.82070202	78.84519819
329	z.TOTAL	2021-05-31	13.1758419	0.107848175	12.96014555	13.39153825	46.72583979	28.43549324	76.78094716
330	z.TOTAL	2021-06-01	13.16734334	0.10617526199999999	12.95499281	13.37969386	45.82036643	28.10011096	74.71522026
331	z.TOTAL	2021-06-02	13.15912927	0.10430397300000001	12.95052133	13.36773722	44.96188331	27.81227711	72.68627963
332	z.TOTAL	2021-06-03	13.15129689	0.10229295599999999	12.94671098	13.355882800000002	44.15827575	27.56932899	70.72908152
333	z.TOTAL	2021-06-04	13.14393952	0.100203855	12.94353181	13.34434723	43.41649259	27.36824987	68.87513223
334	z.TOTAL	2021-06-05	13.137146	0.098100526	12.94094495	13.33334705	42.74262774	27.20571637	67.15251315
335	z.TOTAL	2021-06-06	13.13100012	0.09604795599999999	12.93890421	13.32309604	42.14201935	27.07817741	65.58601667
336	z.TOTAL	2021-06-07	13.12558019	0.094110808	12.93735857	13.3138018	41.61936091	26.9819784	64.19733857
337	z.TOTAL	2021-06-08	13.12095868	0.092351525	12.93625563	13.30566173	41.17881997	26.91354139	63.00528012
338	z.TOTAL	2021-06-09	13.11720205	0.090827996	12.93554605	13.29885804	40.82416088	26.86960449	62.02592643
339	z.TOTAL	2021-06-10	13.11437062	0.08959089099999999	12.93518883	13.293552400000001	40.55886908	26.84751256	61.27278486
340	z.TOTAL	2021-06-11	13.11251858	0.088680862	12.93515686	13.289880300000002	40.38627528	26.845535899999998	60.75688848
341	z.TOTAL	2021-06-12	13.11169412	0.088125954	12.93544221	13.28794603	40.30967882	26.86318045	60.4868887
342	z.TOTAL	2021-06-13	13.111939600000001	0.08793960599999999	12.93606039	13.28781882	40.33247025	26.90144504	60.46917385
343	z.TOTAL	2021-06-14	13.11329192	0.088119575	12.93705277	13.28953107	40.45825403	26.96298609	60.70805042
344	z.TOTAL	2021-06-15	13.11578285	0.088647998	12.93848686	13.29307885	40.69097275	27.05216807	61.20600976
345	z.TOTAL	2021-06-16	13.11943959	0.089492597	12.9404544	13.29842479	41.03503538	27.17500404	61.96408017
346	z.TOTAL	2021-06-17	13.12428528	0.090608805	12.94306767	13.30550289	41.49545242	27.33901692	62.98224168
347	z.TOTAL	2021-06-18	13.13033968	0.09194246	12.94645476	13.3142246	42.07798175	27.55306904	64.25986685
348	z.TOTAL	2021-06-19	13.13761986	0.093432704	12.95075446	13.32448527	42.78929019	27.82721062	65.79615112
349	z.TOTAL	2021-06-20	13.14614102	0.09501473199999999	12.95611156	13.33617049	43.6371364	28.17259023	67.59050759
350	z.TOTAL	2021-06-21	13.15591733	0.096622208	12.96267292	13.34916175	44.63058239	28.60145571	69.64291973
351	z.TOTAL	2021-06-22	13.16696287	0.098189224	12.97058442	13.36334132	45.78024256	29.12726057	71.95426441
352	z.TOTAL	2021-06-23	13.17929261	0.09965184099999999	12.97998892	13.37859629	47.09858126	29.76488052	74.52663401
353	z.TOTAL	2021-06-24	13.19292348	0.100949275	12.99102493	13.39482203	48.60027236	30.53093845	77.3637036
354	z.TOTAL	2021-06-25	13.20787546	0.102025536	13.00382439	13.41192653	50.3026282	31.44413159	80.47143539
355	z.TOTAL	2021-06-26	13.22417188	0.102830985	13.01850991	13.42983385	52.22604035	32.52558606	83.85888222
356	z.TOTAL	2021-06-27	13.24183913	0.10332421	13.03519071	13.44848755	54.39441975	33.79916159	87.53923946
357	z.TOTAL	2021-06-28	13.26090762	0.10347318	13.05396126	13.46785398	56.83591318	35.29201717	91.53120977
358	z.TOTAL	2021-06-29	13.28139118	0.103261059	13.07486906	13.4879133	59.58080987	37.03260687	95.85803445
359	z.TOTAL	2021-06-30	13.30322814	0.102705965	13.09781621	13.50864007	62.6532142	39.04194323	100.5437979
360	z.TOTAL	2021-07-01	13.32634027	0.10184055300000001	13.12265916	13.53002137	66.0777865	41.34037197	105.61767250000001
361	z.TOTAL	2021-07-02	13.35065313	0.100705411	13.14924231	13.55206395	69.88248682	43.94986336	111.1166587
362	z.TOTAL	2021-07-03	13.37609514	0.099348777	13.17739759	13.5747927	74.09866167	46.89351753	117.0867947
363	z.TOTAL	2021-07-04	13.40259653	0.09782392	13.20694869	13.59824437	78.76109605	50.19539904	123.58324409999999
364	z.TOTAL	2021-07-05	13.43008817	0.09618791	13.23771235	13.62246399	83.9080043	53.87999822	130.6709989
365	z.TOTAL	2021-07-06	13.45850045	0.094500742	13.26949896	13.64750193	89.58095035	57.97145252	138.425834
366	z.TOTAL	2021-07-07	13.4877622	0.092824269	13.30211367	13.67341074	95.82469004	62.49264205	146.9352378
367	z.TOTAL	2021-07-08	13.51779986	0.091220822	13.33535821	13.7002415	102.68690809999998	67.46420904	156.299188
368	z.TOTAL	2021-07-09	13.54853659	0.08975146699999999	13.36903366	13.72803952	110.2178185	72.90358372	166.6305947
369	z.TOTAL	2021-07-10	13.57989168	0.088473858	13.40294396	13.75683939	118.4695933	78.82412939	178.05518
370	z.TOTAL	2021-07-11	13.61177992	0.087439771	13.43690037	13.78665946	127.49558190000002	85.23453437	190.710532
371	z.TOTAL	2021-07-12	13.64411116	0.086692471	13.47072622	13.817496100000001	137.3492782	92.13856401	204.7440659
372	z.TOTAL	2021-07-13	13.67678997	0.086264177	13.50426162	13.84931833	148.08299580000002	99.5352329	220.3096632
373	z.TOTAL	2021-07-14	13.70971533	0.08617397800000001	13.53736738	13.88206329	159.7462066	107.41936909999998	237.56284130000003
374	z.TOTAL	2021-07-15	13.74278049	0.08642650800000001	13.56992748	13.91563351	172.3835082	115.78244040000001	256.6544099
375	z.TOTAL	2021-07-16	13.77587287	0.087011621	13.60184963	13.94989612	186.0321884	124.61343070000001	277.72267339999996
376	z.TOTAL	2021-07-17	13.80887407	0.087905125	13.63306382	13.98468432	200.71937230000003	133.89952639999998	300.8843086
377	z.TOTAL	2021-07-18	13.84165994	0.08907043099999999	13.66351908	14.0198008	216.45875619999998	143.6264073	326.2240838
378	z.TOTAL	2021-07-19	13.87410077	0.09046085599999999	13.69317906	14.05502248	233.246958	153.778024	353.78360310000005
379	z.TOTAL	2021-07-20	13.90606153	0.092022225	13.72201708	14.09010598	251.0595514	164.33584340000002	383.549304
380	z.TOTAL	2021-07-21	13.9374022	0.093695461	13.75001128	14.12479312	269.84689380000003	175.2776339	415.4400334
381	z.TOTAL	2021-07-22	13.96797821	0.095418932	13.77714034	14.15881607	289.5299048	186.5759077	449.29469630000006
382	z.TOTAL	2021-07-23	13.99764089	0.09713044	13.80338001	14.19190177	309.99601260000003	198.1961562	484.8607039
383	z.TOTAL	2021-07-24	14.026238099999999	0.098768805	13.8287005	14.22377571	331.0955356	210.0949994	521.7842118
384	z.TOTAL	2021-07-25	14.05361491	0.10027510699999999	13.85306469	14.25416512	352.6388252	222.21834669999998	559.6033941000001
385	z.TOTAL	2021-07-26	14.07961428	0.101593661	13.87642696	14.2828016	374.39453389999994	234.4996384	597.7461967999999
386	z.TOTAL	2021-07-27	14.10407864	0.102673305	13.89873203	14.30942525	396.089981	246.8580234	635.5364548
387	z.TOTAL	2021-07-28	14.12685404	0.103470486	13.91991306	14.33379501	417.4161572	259.1959931	672.2181396000001
388	z.TOTAL	2021-07-29	14.14779109	0.103950302	13.93989049	14.3556917	438.03247869999996	271.39741630000003	706.9796574
389	z.TOTAL	2021-07-30	14.16674791	0.10408603300000001	13.95857584	14.37491997	457.57588569999996	283.3290229	738.9842701
390	z.TOTAL	2021-07-31	14.18362828	0.103863384	13.97590151	14.39135505	475.71133430000003	294.8605906	767.485655
391	z.TOTAL	2021-08-01	14.19844878	0.10329560199999999	13.99185758	14.40503999	492.22537939999995	305.89529639999995	792.0547552999999
392	z.TOTAL	2021-08-02	14.21127078	0.102415473	14.00643983	14.41610172	506.9743602	316.3406837	812.4879762999999
393	z.TOTAL	2021-08-03	14.22216975	0.10126656699999999	14.01963662	14.42470288	519.8582841	326.10077810000007	828.7396217
394	z.TOTAL	2021-08-04	14.23122677	0.099901189	14.0314244	14.43102915	530.8135407	335.07313999999997	840.9000345000001
395	z.TOTAL	2021-08-05	14.23852591	0.09837701	14.04177189	14.43527993	539.8102497000001	343.1524525	849.1709837000001
396	z.TOTAL	2021-08-06	14.24415321	0.096755715	14.05064178	14.43766464	546.8502699000001	350.23294960000004	853.8466129000001
397	z.TOTAL	2021-08-07	14.24819617	0.095102095	14.05799198	14.43840036	551.9648113	356.21089700000005	855.2943088
398	z.TOTAL	2021-08-08	14.25074318	0.093482875	14.06377743	14.43770893	555.2114281	360.987902	853.9336863
399	z.TOTAL	2021-08-09	14.25188304	0.09196515	14.06795274	14.43581334	556.6705734	364.4751839	850.2146127000001
400	z.TOTAL	2021-08-10	14.2517046	0.09061438599999999	14.07047582	14.43293337	556.4418879	366.59880350000003	844.5951589
401	z.TOTAL	2021-08-11	14.25029627	0.08949194699999999	14.07131237	14.42928016	554.6403828	367.30563689999997	837.5203734
402	z.TOTAL	2021-08-12	14.24774576	0.088652274	14.07044121	14.42505031	551.3926592	366.56958810000003	829.4028595999999
403	z.TOTAL	2021-08-13	14.24413972	0.088139935	14.06785985	14.42041959	546.8332836	364.39723219999996	820.6062331
404	z.TOTAL	2021-08-14	14.23956345	0.087986883	14.06358968	14.41553721	541.1014114	360.831879	811.4325658
405	z.TOTAL	2021-08-15	14.23410062	0.088210333	14.05767996	14.41052129	534.3377294	355.9550634	802.1147566000001
406	z.TOTAL	2021-08-16	14.22783306	0.08881160699999999	14.05020984	14.40545627	526.6817618	349.884791	792.8143357999999
407	z.TOTAL	2021-08-17	14.22084049	0.08977616599999999	14.04128815	14.40039282	518.2695649	342.7704498	783.624557
408	z.TOTAL	2021-08-18	14.21320031	0.091074788	14.03105073	14.39534989	509.23181619999997	334.7849708	774.5779089
409	z.TOTAL	2021-08-19	14.20498743	0.092665701	14.01965603	14.39031883	499.69229079999997	326.11535489999994	765.6566356000001
410	z.TOTAL	2021-08-20	14.19627404	0.094497264	14.00727951	14.38526857	489.7667058999999	316.9529004	756.8046416
411	z.TOTAL	2021-08-21	14.18712946	0.09651084	13.99410778	14.38015114	479.5619078	307.48433769999997	747.9393101
412	z.TOTAL	2021-08-22	14.17761999	0.0986435	13.98033299	14.37490699	469.175371	297.8847063	738.9621694
413	z.TOTAL	2021-08-23	14.16780876	0.100830368	13.96614803	14.369469500000001	458.69497699999994	288.312352	729.7678386
414	z.TOTAL	2021-08-24	14.157755700000001	0.10300650900000001	13.95174268	14.36376872	448.19904169999995	278.90603050000004	720.2511205
415	z.TOTAL	2021-08-25	14.14751744	0.10510837	13.937300699999998	14.35773418	437.7565618	269.7838353	710.3124142000001
416	z.TOTAL	2021-08-26	14.137147400000002	0.107074832	13.92299773	14.35129706	427.42765269999995	261.0435404	699.8617855
417	z.TOTAL	2021-08-27	14.12669586	0.10884799099999999	13.90899988	14.34439184	417.2641568	252.7639295	688.8220835
418	z.TOTAL	2021-08-28	14.11621029	0.110373918	13.89546246	14.33695813	407.3104125	245.0065402	677.1320145
419	z.TOTAL	2021-08-29	14.105735800000001	0.11160512800000001	13.88252555	14.32894606	397.6042559	237.81583450000002	664.7544921
420	z.TOTAL	2021-08-30	14.09531557	0.11250204300000001	13.87031149	14.32031966	388.1778887	231.22069810000002	651.6807297
421	z.TOTAL	2021-08-31	14.084989199999999	0.113033336	13.85892253	14.31105587	379.0569139	225.2359714	637.9271619
422	z.TOTAL	2021-09-01	14.07477273	0.113185988	13.84840075	14.301144699999998	370.24393060000006	219.84468569999999	623.5336903
423	z.TOTAL	2021-09-02	14.06465735	0.11297265	13.83871205	14.29060265	361.7200381	214.99445950000003	608.5802687999999
424	z.TOTAL	2021-09-03	14.0546298	0.112418486	13.82979283	14.27946677	353.4638635	210.62409269999998	593.1738444
425	z.TOTAL	2021-09-04	14.04467623	0.111557503	13.82156123	14.26779124	345.4549752	206.66952719999998	577.4394586
426	z.TOTAL	2021-09-05	14.03478542	0.11043153800000001	13.81392234	14.25564849	337.67634449999997	203.066163	561.5180391
427	z.TOTAL	2021-09-06	14.02494952	0.109086957	13.8067756	14.24312343	330.1146038	199.7518559	545.5551396000001
428	z.TOTAL	2021-09-07	14.01516339	0.10757316300000001	13.80001706	14.23030971	322.7591829	196.66735730000002	529.6938526
429	z.TOTAL	2021-09-08	14.005424300000001	0.10594196	13.79354038	14.21730822	315.6018358	193.756197	514.0713965
430	z.TOTAL	2021-09-09	13.99573166	0.104246855	13.78723795	14.20422537	308.6362109	190.9647326	498.8162443
431	z.TOTAL	2021-09-10	13.98608668	0.10254220900000001	13.78100226	14.191171100000002	301.8574512	188.2424139	484.0456461
432	z.TOTAL	2021-09-11	13.97649207	0.100882185	13.7747277	14.17825644	295.2618192	185.5422934	469.8634489
433	z.TOTAL	2021-09-12	13.96695165	0.099319466	13.76831271	14.16559058	288.8463386	182.82178069999998	456.3581376
434	z.TOTAL	2021-09-13	13.95746992	0.097903718	13.76166249	14.15327736	282.6084492	180.0436077	443.60106210000004
435	z.TOTAL	2021-09-14	13.94805164	0.096679856	13.75469193	14.14141135	276.54566800000003	177.1769201	431.6448579
436	z.TOTAL	2021-09-15	13.93870124	0.095686196	13.74732885	14.13007363	270.6552537	174.1983632	420.5221277
437	z.TOTAL	2021-09-16	13.92942226	0.09495263699999999	13.73951699	14.11932754	264.9338707	171.0929876	410.24449239999996
438	z.TOTAL	2021-09-17	13.92021667	0.094499079	13.73121851	14.10921482	259.3772525	167.8547855	400.80215110000006
439	z.TOTAL	2021-09-18	13.91108407	0.094334258	13.72241555	14.09975258	253.97986380000003	164.4866933	392.1640705
440	z.TOTAL	2021-09-19	13.90202093	0.094455182	13.71311056	14.09093129	248.73456780000004	160.9999647	384.27887450000003
441	z.TOTAL	2021-09-20	13.89301966	0.09484724800000001	13.70332516	14.08271415	243.6323063	157.4129217	377.0764181
442	z.TOTAL	2021-09-21	13.8840677	0.09548502699999999	13.69309765	14.07503776	238.66180530000003	153.749201	370.4699403
443	z.TOTAL	2021-09-22	13.87514661	0.096333614	13.68247938	14.06781384	233.8093264	150.0356977	364.3586288
444	z.TOTAL	2021-09-23	13.86623116	0.097350365	13.67153043	14.06093189	229.0584849	146.300447	358.6304113
445	z.TOTAL	2021-09-24	13.8572886	0.098486811	13.66031498	14.05426222	224.39016580000003	142.5706724	353.16482460000003
446	z.TOTAL	2021-09-25	13.84827802	0.09969057099999999	13.64889688	14.04765916	219.7825662	138.8711712	347.8358827
447	z.TOTAL	2021-09-26	13.83915005	0.10090713	13.63733579	14.04096431	215.21139810000003	135.2231378	342.5149469
448	z.TOTAL	2021-09-27	13.82984682	0.10208139599999999	13.62568403	14.03400961	210.65027909999998	131.6434475	337.0736708
449	z.TOTAL	2021-09-28	13.82030237	0.103159024	13.61398432	14.02662041	206.071336	128.1443726	331.38712730000003
450	z.TOTAL	2021-09-29	13.81044349	0.104087523	13.60226845	14.01861854	201.4460291	124.7336598	325.3372241
451	z.TOTAL	2021-09-30	13.80019111	0.104817236	13.59055664	14.00982559	196.74619140000001	121.41486540000001	318.81651150000005
452	z.TOTAL	2021-10-01	13.78946175	0.10530411199999999	13.57885353	14.00006998	191.94507439999998	118.18673829999999	311.7347354
453	z.TOTAL	2021-10-02	13.77817149	0.105511917	13.56714766	13.98919533	187.01942250000002	115.04370970000001	304.02587410000007
454	z.TOTAL	2021-10-03	13.76625694	0.10541242099999999	13.555432099999999	13.97708179	181.9584231	111.9817684	295.6630191
455	z.TOTAL	2021-10-04	13.75367617	0.1049866	13.54370297	13.96364937	176.7630106	108.9979148	286.6583453
456	z.TOTAL	2021-10-05	13.74042525	0.104236	13.53195325	13.94889725	171.4511777	106.08854	277.0846533
457	z.TOTAL	2021-10-06	13.72653386	0.10318611300000001	13.52016164	13.93290609	166.0539017	103.24686159999999	267.06766519999996
458	z.TOTAL	2021-10-07	13.71204535	0.101874176	13.508297	13.9157937	160.6055585	100.4644059	256.7490963
459	z.TOTAL	2021-10-08	13.69701331	0.10034652699999999	13.49632026	13.89770637	155.1416955	97.73170599	246.2757142
460	z.TOTAL	2021-10-09	13.68149847	0.09865498199999999	13.48418851	13.87880843	149.6972046	95.03940899	235.78906170000002
461	z.TOTAL	2021-10-10	13.66556728	0.09685544800000001	13.47185638	13.85927817	144.3053709	92.37864754	225.42049080000004
462	z.TOTAL	2021-10-11	13.64929061	0.095007118	13.45927637	13.83930484	138.9971281	89.74114196	215.28811869999998
463	z.TOTAL	2021-10-12	13.63274244	0.09317147199999999	13.4463995	13.81908539	133.8004775	87.11936879999999	205.49469119999998
464	z.TOTAL	2021-10-13	13.61599854	0.09141097699999999	13.43317659	13.79882049	128.740076	84.50682945	196.12624540000002
465	z.TOTAL	2021-10-14	13.59913516	0.089787401	13.41956036	13.77870996	123.8369882	81.89843043	187.2514475
466	z.TOTAL	2021-10-15	13.58222787	0.088359706	13.40550845	13.75894728	119.10859040000001	79.2909596	178.92148590000002
467	z.TOTAL	2021-10-16	13.56535041	0.08718154800000001	13.39098732	13.73971351	114.56860729999998	76.68360797	171.17042519999998
468	z.TOTAL	2021-10-17	13.54857379	0.086298554	13.37597668	13.7211709	110.2272591	74.07845224	164.0159625
469	z.TOTAL	2021-10-18	13.53196535	0.08574561800000001	13.36047412	13.70345659	106.0914957	71.48078875	157.460566
470	z.TOTAL	2021-10-19	13.51558817	0.085544574	13.34449902	13.68667732	102.1652942	68.89920982	151.4929904
471	z.TOTAL	2021-10-20	13.49950049	0.085702617	13.32809525	13.67090572	98.44999711	66.34534771	146.090152
472	z.TOTAL	2021-10-21	13.48375538	0.08621173300000001	13.31133192	13.65617885	94.944673	63.83327654	141.21930469999998
473	z.TOTAL	2021-10-22	13.46840058	0.087049265	13.29430205	13.64249911	91.64648148	61.37864079999999	136.8403969
474	z.TOTAL	2021-10-23	13.453478400000002	0.088179483	13.27711944	13.62983737	88.55103108	58.99764229	132.9084486
475	z.TOTAL	2021-10-24	13.43902593	0.089555908	13.25991412	13.61813775	85.65271915	56.70604245	129.3757769
476	z.TOTAL	2021-10-25	13.42507524	0.091123999	13.24282724	13.60732324	82.94504749	54.51831965	126.193928
477	z.TOTAL	2021-10-26	13.41165376	0.092823874	13.22600601	13.59730151	80.42090973	52.44707028	123.31523359999998
478	z.TOTAL	2021-10-27	13.39878481	0.094592785	13.20959924	13.58797038	78.07284856	50.50268348	120.6939763
479	z.TOTAL	2021-10-28	13.38648812	0.09636720900000001	13.193753699999998	13.57922254	75.89328322	48.69326803	118.2872021
480	z.TOTAL	2021-10-29	13.37478056	0.098084508	13.17861154	13.57094958	73.87470842	47.02477897	116.0552514
481	z.TOTAL	2021-10-30	13.36367679	0.0996842	13.16430839	13.56304519	72.00986756	45.50127983	113.96209170000002
482	z.TOTAL	2021-10-31	13.35319008	0.10110891699999999	13.15097225	13.55540792	70.29190318	44.12527936	111.9755325
483	z.TOTAL	2021-11-01	13.3433331	0.10230517	13.13872276	13.54794344	68.71448839	42.89809211	110.0673872
484	z.TOTAL	2021-11-02	13.33411938	0.103225115	13.12766915	13.54056961	67.27203997	41.82003269	108.214343
485	z.TOTAL	2021-11-03	13.32556524	0.103831269	13.1179027	13.53322778	65.95997143	40.89007627	106.4003355
486	z.TOTAL	2021-11-04	13.31768823	0.104095627	13.10949697	13.52587948	64.77440695	40.1062625	104.6151781
487	z.TOTAL	2021-11-05	13.31050926	0.10400191199999999	13.10250543	13.51851308	63.71247543	39.46577672	102.85568570000001
488	z.TOTAL	2021-11-06	13.30405141	0.103558086	13.09693524	13.51116758	62.7720956	38.96282667	101.13065
489	z.TOTAL	2021-11-07	13.29834057	0.102791115	13.09275834	13.5039228	61.95206558	38.58989173	99.45761074
490	z.TOTAL	2021-11-08	13.29340354	0.101737645	13.08992825	13.49687883	61.25178712	38.33923777	97.85748604
491	z.TOTAL	2021-11-09	13.2892679	0.100444011	13.08837988	13.49015592	60.67127475	38.20279144	96.35430925
492	z.TOTAL	2021-11-10	13.2859626	0.09896305400000001	13.08803649	13.48388871	60.21127431	38.1725973	94.97382444
493	z.TOTAL	2021-11-11	13.28351737	0.097351552	13.08881427	13.47822048	59.87321672	38.2410217	93.74231968
494	z.TOTAL	2021-11-12	13.28196216	0.09566938400000001	13.09062339	13.47330093	59.65919357	38.40065316	92.68642808
495	z.TOTAL	2021-11-13	13.28132667	0.093978563	13.09336954	13.46928379	59.57195987	38.64423919	91.83305136
496	z.TOTAL	2021-11-14	13.28164003	0.092342003	13.09695602	13.46632403	59.61495839	38.96469124	91.20932697
497	z.TOTAL	2021-11-15	13.28293051	0.090821906	13.1012867	13.46457432	59.79236439	39.35518114	90.84259645
498	z.TOTAL	2021-11-16	13.28522537	0.08947776199999999	13.10626984	13.46418089	60.10914992	39.80934771	90.76033928
499	z.TOTAL	2021-11-17	13.28855073	0.08836397900000001	13.11182277	13.46527869	60.57116788	40.32162152	90.9900505
500	z.TOTAL	2021-11-18	13.29293156	0.087527274	13.11787701	13.46798611	61.18525605	40.88765791	91.55906082
501	z.TOTAL	2021-11-19	13.29839172	0.08700407	13.12438358	13.47239986	61.959362600000006	41.50484542	92.49432385
502	z.TOTAL	2021-11-20	13.30495403	0.086818226	13.13131758	13.47859048	62.90269485	42.17283529	93.82221973
503	z.TOTAL	2021-11-21	13.31264043	0.08697942	13.13868159	13.48659927	64.02589409	42.89402604	95.56843907
504	z.TOTAL	2021-11-22	13.32147215	0.087482487	13.14650718	13.49643713	65.34124007	43.67394264	97.75800845
505	z.TOTAL	2021-11-23	13.33146992	0.08830779999999999	13.15485432	13.50808552	66.86288991	44.52147502	100.4154971
506	z.TOTAL	2021-11-24	13.342654199999998	0.089422653	13.163808900000001	13.52149951	68.6071572	45.44897759	103.5654104
507	z.TOTAL	2021-11-25	13.35504543	0.09078338300000001	13.17347866	13.53661219	70.59283868	46.47226936	107.23274209999998
508	z.TOTAL	2021-11-26	13.36866424	0.092337904	13.18398843	13.55334005	72.84159749	47.61059991	111.44363510000001
509	z.TOTAL	2021-11-27	13.38353178	0.094028334	13.19547511	13.57158844	75.37841395	48.88665558	116.2260994
510	z.TOTAL	2021-11-28	13.39966987	0.09579342800000001	13.20808301	13.59125672	78.23211767	50.32667409	121.6107431
511	z.TOTAL	2021-11-29	13.41710131	0.09757067800000001	13.22195995	13.61224266	81.43601772	51.960721500000005	127.63150300000001
512	z.TOTAL	2021-11-30	13.43585007	0.099298007	13.23725406	13.63444609	85.02865158	53.82317064	134.3263785
513	z.TOTAL	2021-12-01	13.45594152	0.10091509300000001	13.25411134	13.65777171	89.05467879999999	55.9534096	141.7382046
514	z.TOTAL	2021-12-02	13.47740262	0.10236437599999999	13.27267387	13.68213137	93.56595148	58.39680483	149.91551850000002
515	z.TOTAL	2021-12-03	13.50026211	0.103591875	13.29307836	13.70744586	98.62280128	61.205941599999996	158.91360669999997
516	z.TOTAL	2021-12-04	13.52455052	0.104548766	13.31545298	13.73364805	104.29554	64.4418804	168.7964349
517	z.TOTAL	2021-12-05	13.55029967	0.105194055	13.33991156	13.76068778	110.6661723	68.17525619	179.63998059999997
518	z.TOTAL	2021-12-06	13.57754029	0.10549625300000001	13.36654779	13.7885328	117.8299013	72.48748088	191.5349445
519	z.TOTAL	2021-12-07	13.60627855	0.105435444	13.39540767	13.81714944	125.8907365	77.46809668	204.58070130000002
520	z.TOTAL	2021-12-08	13.636436300000002	0.105019548	13.42639721	13.846475400000001	134.9433616	83.19791247	218.87220860000002
521	z.TOTAL	2021-12-09	13.66790236	0.104275156	13.45935205	13.87645267	145.08335209999998	89.75678121	234.5135238
522	z.TOTAL	2021-12-10	13.70055502	0.103239618	13.49407579	13.90703426	156.41206259999998	97.22792271	251.62250350000002
523	z.TOTAL	2021-12-11	13.73426376	0.101958942	13.53034587	13.93818164	169.0359106	105.69661880000001	270.3316284
524	z.TOTAL	2021-12-12	13.76889286	0.10048394	13.56792498	13.96986074	183.06616200000002	115.24980409999999	290.7876498
525	z.TOTAL	2021-12-13	13.8043019	0.098869141	13.60656362	14.00204019	198.6173234	125.97339769999999	313.1521565
526	z.TOTAL	2021-12-14	13.84034588	0.097172059	13.64600176	14.03469	215.8047997	137.9485	337.60216
527	z.TOTAL	2021-12-15	13.87687538	0.095452325	13.68597073	14.06778003	234.7418935	151.24671569999998	364.3302685
528	z.TOTAL	2021-12-16	13.91373697	0.093770576	13.72619582	14.10127812	255.53605699999997	165.9246989	393.5440407
529	z.TOTAL	2021-12-17	13.95077352	0.09218701300000001	13.7663995	14.13514755	278.2843245	182.0181588	425.46395250000006
530	z.TOTAL	2021-12-18	13.98782468	0.09075961699999999	13.80630545	14.16934391	303.06787210000005	199.53572649999998	460.3192455
531	z.TOTAL	2021-12-19	14.02472723	0.089541994	13.84564325	14.20381122	329.9456861	218.4532275	498.3407982
532	z.TOTAL	2021-12-20	14.06131555	0.088580996	13.88415356	14.23847754	358.9473685	238.708994	539.7501416
533	z.TOTAL	2021-12-21	14.09742195	0.08791425800000001	13.92159343	14.27325046	390.065165	260.2008143	584.743877
534	z.TOTAL	2021-12-22	14.13287701	0.087567978	13.95774105	14.30801296	423.2453829	282.7849379	633.4731102000001
535	z.TOTAL	2021-12-23	14.16750992	0.08755520800000001	13.9923995	14.34262033	458.37944969999995	306.277239	686.0180683
536	z.TOTAL	2021-12-24	14.2011487	0.08787495599999999	14.02539879	14.37689861	495.2949721	330.4562781	742.3587495
537	z.TOTAL	2021-12-25	14.23362044	0.088512244	14.05659595	14.41064493	533.7472614	355.06770339999997	802.3431486000001
538	z.TOTAL	2021-12-26	14.26475148	0.089439114	14.08587326	14.44362971	573.4119034	379.82931139999994	865.6551803
539	z.TOTAL	2021-12-27	14.294367600000001	0.090616413	14.11313477	14.47560042	613.8790538	404.4361705	931.7848407
540	z.TOTAL	2021-12-28	14.322294099999999	0.09199607800000001	14.13830194	14.50628625	654.6502196	428.56545570000003	1000.003393
541	z.TOTAL	2021-12-29	14.34835602	0.09352360800000001	14.161308800000002	14.53540323	695.1383318	451.88093719999995	1069.3465039999999
542	z.TOTAL	2021-12-30	14.37237821	0.095140455	14.1820973	14.56265912	734.671905	474.0373077	1138.608289
543	z.TOTAL	2021-12-31	14.39418552	0.09678614599999999	14.20061322	14.58775781	772.5040015	494.6846619	1206.3491720000002
544	z.TOTAL	2022-01-01	14.41360291	0.098400067	14.21680277	14.61040304	807.8265566	513.4734502	1270.920133
545	z.TOTAL	2022-01-02	14.43045567	0.099922869	14.23060993	14.63030141	839.7903662	530.060144	1330.505353
546	z.TOTAL	2022-01-03	14.44456963	0.101297586	14.24197446	14.647164800000002	867.5306904999999	544.1137196000001	1383.1841980000002
547	z.TOTAL	2022-01-04	14.45577151	0.102470731	14.25083005	14.66071297	890.1982364	555.3224972	1427.01386
548	z.TOTAL	2022-01-05	14.46389048	0.103395023	14.25710044	14.67068053	906.9966916000001	563.398462	1460.144204
549	z.TOTAL	2022-01-06	14.46875906	0.104030797	14.26069746	14.67682065	917.2216074999999	568.0841633	1480.9345720000001
550	z.TOTAL	2022-01-07	14.47022114	0.10434719	14.26152676	14.67891552	920.3146945	569.169967	1488.095272
551	z.TOTAL	2022-01-08	14.46814798	0.10432102300000001	14.25950593	14.67679002	915.9319219	566.5276989	1480.830129
552	z.TOTAL	2022-01-09	14.46247684	0.103942841	14.25459115	14.67036252	904.049182	560.1526239	1459.075417
553	z.TOTAL	2022-01-10	14.4532845	0.103227035	14.24683043	14.65973857	885.1150405	550.2317558999999	1423.81574
554	z.TOTAL	2022-01-11	14.440732500000001	0.10220655699999999	14.23631939	14.64514561	859.8995476	537.074591	1376.768226
555	z.TOTAL	2022-01-12	14.42499774	0.10092605800000001	14.22314562	14.62684986	829.3024743	521.0277377	1319.973092
556	z.TOTAL	2022-01-13	14.40625907	0.09943642	14.20738623	14.60513191	794.2812107999999	502.4599473999999	1255.587923
557	z.TOTAL	2022-01-14	14.3846946	0.09779280800000001	14.18910898	14.58028021	755.8050987	481.7527486000001	1185.75628
558	z.TOTAL	2022-01-15	14.36048132	0.096053944	14.16837343	14.55258921	714.81975	459.29176110000003	1112.511302
559	z.TOTAL	2022-01-16	14.33379482	0.09428125400000001	14.14523231	14.52235733	672.217849	435.4592619	1037.7017460000002
560	z.TOTAL	2022-01-17	14.30480898	0.09253777	14.11973344	14.48988452	628.8168981000001	410.62809930000003	962.9411432
561	z.TOTAL	2022-01-18	14.27369584	0.090886694	14.09192245	14.45546923	585.3438489	385.1568895	889.5788464999999
562	z.TOTAL	2022-01-19	14.24062539	0.08938956	14.06184627	14.41940451	542.4261375	359.3862767	818.6904557999999
563	z.TOTAL	2022-01-20	14.20576552	0.08810397199999999	14.02955757	14.38197346	500.5883492	333.63591410000004	751.0842951000001
564	z.TOTAL	2022-01-21	14.16928194	0.08708102699999999	13.99511988	14.34344399	460.2535625	308.2017532	687.3203659
565	z.TOTAL	2022-01-22	14.13133818	0.08636259199999999	13.95861299	14.30406336	421.7483571	283.3532608	627.7382382999999
566	z.TOTAL	2022-01-23	14.09209561	0.085978755	13.920138099999999	14.26405312	385.31048639999995	259.3303332	572.4905727000001
567	z.TOTAL	2022-01-24	14.051713500000002	0.085945798	13.879821900000001	14.2236051	351.098294	236.33994080000002	521.5792628
568	z.TOTAL	2022-01-25	14.01034912	0.086265035	13.83781905	14.18287919	319.2010744	214.5528433	474.89152029999997
569	z.TOTAL	2022-01-26	13.96815789	0.086922716	13.79431246	14.14200332	289.649716	194.1009564	432.23361460000007
570	z.TOTAL	2022-01-27	13.92529348	0.087891022	13.74951143	14.10107552	262.4271094	175.07601499999998	393.3604939
571	z.TOTAL	2022-01-28	13.88190806	0.08912996699999999	13.70364813	14.060167999999999	237.4779439	157.53002619999998	358.0001553
572	z.TOTAL	2022-01-29	13.8381525	0.09058989099999999	13.65697272	14.01933228	214.7176359	141.47768180000003	325.87233960000003
573	z.TOTAL	2022-01-30	13.79417659	0.09221417300000001	13.60974824	13.97860493	194.040242	126.9005373	296.70178169999997
574	z.TOTAL	2022-01-31	13.75012935	0.09394186800000001	13.56224561	13.93801309	175.32529169999998	113.7524695	270.22673039999995
575	z.TOTAL	2022-02-01	13.70615933	0.09571002699999999	13.51473928	13.89757938	158.4435448	101.9657917	246.2037167
576	z.TOTAL	2022-02-02	13.66241494	0.09745562199999999	13.467503699999998	13.85732619	143.2617208	91.45741456	224.40958709999998
577	z.TOTAL	2022-02-03	13.61904486	0.099117052	13.42081075	13.81727896	129.6462849	82.1345672	204.6417209
578	z.TOTAL	2022-02-04	13.57619841	0.10063530400000001	13.374927800000002	13.77746902	117.4663913	73.89975847	186.7171609
579	z.TOTAL	2022-02-05	13.53402607	0.10195486599999999	13.33011634	13.7379358	106.5960938	66.65481988	170.4712013
580	z.TOTAL	2022-02-06	13.49267989	0.10302560000000001	13.28662869	13.69873109	96.91591747	60.30369323	155.7565475
581	z.TOTAL	2022-02-07	13.4523141	0.103805084	13.24470393	13.65992427	88.31395228	54.75441615	142.442468
582	z.TOTAL	2022-02-08	13.41308393	0.104258986	13.20456596	13.6216019	80.68617886	49.92075870000001	130.4118693
583	z.TOTAL	2022-02-09	13.37512787	0.10436341699999999	13.16640104	13.5838547	73.93381047	45.72105633	119.55560020000001
584	z.TOTAL	2022-02-10	13.33854684	0.104113182	13.13032048	13.546773199999999	67.96135983	42.076121	109.77120320000002
585	z.TOTAL	2022-02-11	13.30337675	0.103527494	13.09632176	13.51043174	62.67465744	38.90782741	100.9594456
586	z.TOTAL	2022-02-12	13.26963013	0.102641831	13.06434647	13.47491379	57.98896432	36.14612039	93.03128375
587	z.TOTAL	2022-02-13	13.23731342	0.101500554	13.03431231	13.44031453	53.83052815	33.73086927	85.90723641
588	z.TOTAL	2022-02-14	13.20643144	0.100154069	13.00612331	13.40673958	50.13565151	31.61102113	79.51605049
589	z.TOTAL	2022-02-15	13.17698845	0.098656903	12.97967465	13.37430226	46.84936102	29.74334891	73.79339276
590	z.TOTAL	2022-02-16	13.14898748	0.097066852	12.95485378	13.34312119	43.92408272	28.09111618	68.68096771
591	z.TOTAL	2022-02-17	13.12242972	0.095444091	12.93154154	13.313317900000001	41.31853748	26.62298572	64.12584815
592	z.TOTAL	2022-02-18	13.09731397	0.093850045	12.90961388	13.28501406	38.99682005	25.31215399	60.0799116
593	z.TOTAL	2022-02-19	13.07363618	0.092345958	12.88894427	13.258328099999998	36.92762706	24.13567699	56.49933253
594	z.TOTAL	2022-02-20	13.05138901	0.09099108300000001	12.86940684	13.23337118	35.08360645	23.07395624	53.34410054
595	z.TOTAL	2022-02-21	13.03056152	0.08984052699999999	12.85088047	13.21024258	33.44080659	22.11035367	50.57755122
596	z.TOTAL	2022-02-22	13.0111389	0.088942829	12.83325324	13.18902455	31.9782076	21.23090272	48.16591055
597	z.TOTAL	2022-02-23	12.99310221	0.088337457	12.8164273	13.16977713	30.67732118	20.42408077	46.07786491
598	z.TOTAL	2022-02-24	12.97642831	0.088052516	12.80032328	13.15253334	29.52184738	19.68060747	44.28417535
599	z.TOTAL	2022-02-25	12.96108971	0.088102955	12.784883800000001	13.13729562	28.49737962	18.99323829	42.757355700000005
600	z.TOTAL	2022-02-26	12.94705459	0.088489586	12.77007542	13.12403376	27.59115038	18.35653202	41.47142708
601	z.TOTAL	2022-02-27	12.93428686	0.089199049	12.75588876	13.11268496	26.79181162	17.76658599	40.40175026
602	z.TOTAL	2022-02-28	12.9227463	0.090204761	12.74233678	13.10315582	26.08924543	17.2207474	39.5249237
603	z.TOTAL	2022-03-01	12.91238876	0.091468652	12.72945145	13.09532606	25.47440069	16.7173206	38.81872616
604	z.TOTAL	2022-03-02	12.90316648	0.09294343699999999	12.71727961	13.08905336	24.93915316	16.25529399	38.26208008
605	z.TOTAL	2022-03-03	12.89502853	0.094575088	12.70587836	13.08417871	24.47618634	15.83410701	37.83501636
606	z.TOTAL	2022-03-04	12.88792127	0.09630524300000001	12.69531079	13.08053176	24.07889161	15.45346975	37.51863048
607	z.TOTAL	2022-03-05	12.88178903	0.09807335800000001	12.68564231	13.07793574	23.74128631	15.11323825	37.29503014
608	z.TOTAL	2022-03-06	12.87657482	0.099818506	12.67693781	13.07621183	23.45794908	14.81334126	37.14728267
609	z.TOTAL	2022-03-07	12.87222128	0.101480802	12.66925967	13.07518288	23.22397195	14.55374943	37.05937605
610	z.TOTAL	2022-03-08	12.86867166	0.103002526	12.66266661	13.07467671	23.03492925	14.33447632	37.01620859
611	z.TOTAL	2022-03-09	12.86587106	0.104329075	12.65721291	13.07452921	22.88686356	14.15559507	37.00363857
612	z.TOTAL	2022-03-10	12.86376773	0.10541102	12.65294569	13.07458977	22.77628827	14.01718842	37.00879891
613	z.TOTAL	2022-03-11	12.86231418	0.106206933	12.64990031	13.07472804	22.70018508	13.91924028	37.0205839
614	z.TOTAL	2022-03-12	12.86147035	0.106681914	12.64810652	13.07483417	22.656121600000002	13.86186736	37.0296319
615	z.TOTAL	2022-03-13	12.86120911	0.106808154	12.647592800000002	13.07482541	22.64249733	13.84547999	37.02888493
616	z.TOTAL	2022-03-14	12.86152133	0.106567505	12.64838633	13.07465634	22.65878167	13.87080112	37.01447251
617	z.TOTAL	2022-03-15	12.86241838	0.10596306800000001	12.65049225	13.07434452	22.7056325	13.938224900000002	36.98790561
618	z.TOTAL	2022-03-16	12.86392591	0.10502678900000001	12.65387233	13.07397949	22.78458552	14.04712845	36.95682993
619	z.TOTAL	2022-03-17	12.86608113	0.10380311	12.65847491	13.07368735	22.8979368	14.19678913	36.93197841
620	z.TOTAL	2022-03-18	12.86892596	0.10234203800000001	12.66424189	13.07361004	23.04842132	14.38656484	36.92540446
621	z.TOTAL	2022-03-19	12.87250514	0.100698065	12.67110901	13.07390128	23.23915672	14.61585528	36.95017463
622	z.TOTAL	2022-03-20	12.87686452	0.098929528	12.67900546	13.07472357	23.47360212	14.88403505	37.02020285
623	z.TOTAL	2022-03-21	12.88204937	0.097097876	12.68785362	13.07624513	23.7555229	15.19038717	37.15013066
624	z.TOTAL	2022-03-22	12.88810282	0.095266741	12.69756934	13.078636300000001	24.08895943	15.53404496	37.35523928
625	z.TOTAL	2022-03-23	12.89506422	0.09350069999999999	12.70806282	13.08206562	24.478197899999998	15.91395195	37.651375
626	z.TOTAL	2022-03-24	12.9029677	0.09186364	12.71924042	13.08669498	24.92774077	16.32885151	38.05486623
627	z.TOTAL	2022-03-25	12.91184072	0.09041670199999999	12.73100731	13.09267412	25.44227466	16.77731786	38.58240903
628	z.TOTAL	2022-03-26	12.92170277	0.08921581199999999	12.74327114	13.10013439	26.02663304	17.25783708	39.25089942
629	z.TOTAL	2022-03-27	12.93256421	0.088308957	12.7559463	13.10918212	26.68575107	17.76893986	40.077197399999996
630	z.TOTAL	2022-03-28	12.94442524	0.08773345	12.76895834	13.11989214	27.424609999999998	18.309376699999998	41.07781745
631	z.TOTAL	2022-03-29	12.95727507	0.08751354300000001	12.78224799	13.13230216	28.24816823	18.87831401	42.26855257
632	z.TOTAL	2022-03-30	12.97109131	0.08765873699999999	12.79577384	13.14640879	29.16127666	19.47551987	43.66404912
633	z.TOTAL	2022-03-31	12.98583959	0.08816311	12.80951337	13.16216581	30.16857578	20.10150565	45.27735287
634	z.TOTAL	2022-04-01	13.00147339	0.089005765	12.82346185	13.17948492	31.27437254	20.75759692	47.1194417
635	z.TOTAL	2022-04-02	13.01793417	0.090152333	12.8376295	13.19823884	32.48249568	21.44592206	49.1987485
636	z.TOTAL	2022-04-03	13.03515174	0.091557253	12.85203723	13.21826624	33.79612879	22.16932404	51.5206652
637	z.TOTAL	2022-04-04	13.0530448	0.09316647900000001	12.86671185	13.23937776	35.21762171	22.93121499	54.08701108
638	z.TOTAL	2022-04-05	13.07152182	0.094920252	12.88168132	13.26136233	36.74828218	23.73539912	56.89545125
639	z.TOTAL	2022-04-06	13.09048198	0.09675564800000001	12.89697068	13.28399328	38.38815141	24.58588821	59.93886233
640	z.TOTAL	2022-04-07	13.10981637	0.09860876	12.91259885	13.30703389	40.13576933	25.48672727	63.20466189
641	z.TOTAL	2022-04-08	13.12940933	0.10041644	12.92857645	13.33024221	41.9879379	26.44183964	66.67414042
642	z.TOTAL	2022-04-09	13.14913982	0.10211764300000001	12.94490454	13.35337511	43.93949316	27.45489305	70.32185688
643	z.TOTAL	2022-04-10	13.16888303	0.103654471	12.96157408	13.37619197	45.98310001	28.52918101	74.11518352
644	z.TOTAL	2022-04-11	13.18851187	0.10497365300000001	12.97856456	13.39845918	48.10908416	29.66742025	78.01433219
645	z.TOTAL	2022-04-12	13.20789892	0.106028891	12.99584114	13.419956699999998	50.30534563	30.87140215	81.97320571
646	z.TOTAL	2022-04-13	13.22691739	0.10678218	13.01335303	13.44048175	52.55724741	32.14165622	85.94032106
647	z.TOTAL	2022-04-14	13.24544321	0.107202744	13.03103773	13.4598487	54.84770177	33.4774945	89.85948425
648	z.TOTAL	2022-04-15	13.26336695	0.107272116	13.04882272	13.47791119	57.15867779999999	34.87690527	93.67558338
649	z.TOTAL	2022-04-16	13.28066103	0.106992469	13.06667609	13.49464596	59.480723899999994	36.34053426	97.35565499
650	z.TOTAL	2022-04-17	13.29734329	0.106388865	13.08456556	13.51012102	61.80996617	37.86873305	100.88723890000001
651	z.TOTAL	2022-04-18	13.31344077	0.105500699	13.10243937	13.52444217	64.14399241	39.45977359	104.2695228
652	z.TOTAL	2022-04-19	13.328989100000001	0.10437386800000001	13.12024137	13.53773684	66.48203797	41.11086249	107.51079170000001
653	z.TOTAL	2022-04-20	13.34403112	0.10305847	13.13791418	13.55014806	68.82501942	42.81829825	110.6275469
654	z.TOTAL	2022-04-21	13.35861565	0.101608056	13.15539953	13.56183176	71.17555573	44.57740201	113.64412250000001
655	z.TOTAL	2022-04-22	13.37279639	0.100078851	13.17263869	13.5729541	73.53796596	46.38247411	116.5921512
656	z.TOTAL	2022-04-23	13.38663093	0.098528829	13.18957327	13.58368859	75.91824343	48.22680521	119.50987959999999
657	z.TOTAL	2022-04-24	13.40017969	0.09701657300000001	13.20614654	13.59421283	78.32400882	50.10277282	122.4413343
658	z.TOTAL	2022-04-25	13.41350499	0.095599852	13.22230529	13.6047047	80.7644446	52.00205503	125.43534109999999
659	z.TOTAL	2022-04-26	13.42667014	0.09433389199999999	13.23800235	13.61533792	83.2502136	53.91598863	128.5443936
660	z.TOTAL	2022-04-27	13.43973848	0.093269368	13.25319974	13.62627722	85.79336428	55.83608523	131.8233777
661	z.TOTAL	2022-04-28	13.45277254	0.09245023	13.26787208	13.637673000000001	88.40722527	57.75469576	135.32817340000003
662	z.TOTAL	2022-04-29	13.46583315	0.091911514	13.28201012	13.64965618	91.1062913	59.66578241	139.11417869999997
663	z.TOTAL	2022-04-30	13.4789786	0.09167741	13.29562378	13.66233342	93.90610259	61.56572469	143.23482990000002
664	z.TOTAL	2022-05-01	13.49226385	0.09175981400000001	13.30874422	13.67578348	96.82311927	63.45406404	147.7402049
665	z.TOTAL	2022-05-02	13.505739800000002	0.09215759300000001	13.32142461	13.69005499	99.87459232	65.33408796	152.6758007
666	z.TOTAL	2022-05-03	13.51945258	0.092856688	13.33373921	13.70516596	103.0784321	67.21317775	158.0815478
667	z.TOTAL	2022-05-04	13.53344299	0.09383101199999999	13.34578097	13.72110502	106.4530759	69.10288675	163.991085
668	z.TOTAL	2022-05-05	13.54774598	0.09504403300000001	13.35765791	13.73783405	110.01735490000002	71.01876772	170.4312644
669	z.TOTAL	2022-05-06	13.56239026	0.096450778	13.36948871	13.75529182	113.7903632	72.98001154	177.421824
670	z.TOTAL	2022-05-07	13.57739811	0.09800002099999999	13.38139806	13.77339815	117.79133	75.0089842	184.97514089999999
671	z.TOTAL	2022-05-08	13.59278519	0.099636425	13.39351234	13.79205804	122.0394977	77.13075135	193.09599269999998
672	z.TOTAL	2022-05-09	13.60856069	0.101302478	13.40595574	13.81116565	126.5540108	79.37266424	201.7812782
673	z.TOTAL	2022-05-10	13.62472749	0.10294013699999999	13.41884721	13.83060776	131.3538197	81.76405693	211.01969019999999
674	z.TOTAL	2022-05-11	13.64128253	0.104492175	13.43229819	13.85026688	136.45760819999998	84.33607888	220.79137519999998
675	z.TOTAL	2022-05-12	13.65821745	0.105903248	13.44641095	13.87002394	141.8837531	87.12166616	231.06765840000003
676	z.TOTAL	2022-05-13	13.67551923	0.10712106199999999	13.4612771	13.88976135	147.6503392	90.15552033	241.8112901
677	z.TOTAL	2022-05-14	13.69317125	0.108098214	13.47697482	13.90936768	153.77525930000002	93.47383044	252.9780824
678	z.TOTAL	2022-05-15	13.71115424	0.108793045	13.49356815	13.92874033	160.27635519999998	97.11434122	264.5181929
679	z.TOTAL	2022-05-16	13.72944762	0.109169095	13.51110943	13.94778581	167.1717325	101.1171113	276.37644900000004
680	z.TOTAL	2022-05-17	13.74803243	0.10919976599999999	13.5296329	13.96643196	174.48080269999997	105.5232404	288.5009065
681	z.TOTAL	2022-05-18	13.76688207	0.10887434800000001	13.54913338	13.98463077	182.22052480000002	110.3693784	300.8472109
682	z.TOTAL	2022-05-19	13.78594775	0.108203065	13.56954162	14.00235388	190.3982589	115.67961740000001	313.37843080000005
683	z.TOTAL	2022-05-20	13.80518595	0.107217464	13.59075102	14.01962087	199.02203659999998	121.46921869999998	326.08895889999997
684	z.TOTAL	2022-05-21	13.82455954	0.10595979	13.61263996	14.03647912	208.1012853	127.7483157	338.9958191
685	z.TOTAL	2022-05-22	13.84403598	0.10447835	13.63507928	14.05299268	217.64625640000003	134.5223675	352.13395210000004
686	z.TOTAL	2022-05-23	13.86358682	0.102825825	13.65793517	14.06923847	227.66802540000003	141.79156319999998	365.5558105
687	z.TOTAL	2022-05-24	13.88318713	0.10105847800000001	13.68107017	14.08530408	238.1783847	149.549646	379.3318438
688	z.TOTAL	2022-05-25	13.90281482	0.099235398	13.70434402	14.10128561	249.18967200000003	157.7826488	393.5508315
689	z.TOTAL	2022-05-26	13.92245004	0.09741756	13.72761492	14.11728516	260.7145444	166.4677615	408.3197434
690	z.TOTAL	2022-05-27	13.94207451	0.095666605	13.7507413	14.13340772	272.76568460000004	175.5725121	423.7629103
691	z.TOTAL	2022-05-28	13.96167091	0.094043266	13.77358438	14.14975744	285.3554242	185.05447880000003	440.0202507
692	z.TOTAL	2022-05-29	13.98122223	0.09260541900000001	13.79601139	14.16643307	298.49526769999994	194.86175659999998	457.24428660000007
693	z.TOTAL	2022-05-30	14.00071114	0.091405789	13.81789956	14.18352272	312.1952986	204.9343608	475.5957181
694	z.TOTAL	2022-05-31	14.02011935	0.090489449	13.83914045	14.20109824	326.4634508	215.20664100000002	495.2374343
695	z.TOTAL	2022-06-01	14.03942696	0.089891336	13.85964429	14.21920963	341.3046273	225.6106025	516.3270136
696	z.TOTAL	2022-06-02	14.05861181	0.089634083	13.87934365	14.23787998	356.71965	236.07982119999997	539.007985
697	z.TOTAL	2022-06-03	14.07764887	0.0897265	13.89819587	14.25710187	372.7040318	246.55345359999998	563.4003226
698	z.TOTAL	2022-06-04	14.09650957	0.09016294	13.91618369	14.27683545	389.246565	256.9797536	589.5907605000001
699	z.TOTAL	2022-06-05	14.11516125	0.090923672	13.9333139	14.29700859	406.3277361	267.3185673	617.6235
700	z.TOTAL	2022-06-06	14.13356662	0.091976195	13.94961423	14.31751901	423.91798600000004	277.5424731	647.4917402000001
701	z.TOTAL	2022-06-07	14.15168333	0.093277271	13.96512879	14.33823787	441.97585819999995	287.6365067	679.1302727000001
702	z.TOTAL	2022-06-08	14.16946358	0.09477536800000001	13.97991284	14.35901431	460.4460968	297.5966655	712.409219
703	z.TOTAL	2022-06-09	14.18685396	0.096413191	13.99402757	14.37968034	479.2577842	307.4275563	747.1289382
704	z.TOTAL	2022-06-10	14.20379539	0.09813006699999999	14.00753526	14.40005553	498.3226358	317.1396055	783.0162017000001
705	z.TOTAL	2022-06-11	14.22022333	0.099863996	14.02049534	14.41995132	517.5335953	326.74620719999996	819.7219015
706	z.TOTAL	2022-06-12	14.23606808	0.10155334199999999	14.0329614	14.43917477	536.7639017	336.26109049999997	856.8207691
707	z.TOTAL	2022-06-13	14.25125552	0.10313814800000001	14.04497923	14.45753182	555.8668116	345.6960749	893.8137705
708	z.TOTAL	2022-06-14	14.26570797	0.104561276	14.05658541	14.47483052	574.6761663	355.05908839999995	930.1344675
709	z.TOTAL	2022-06-15	14.27934529	0.10577043300000001	14.06780443	14.49088616	593.0079452	364.3507322	965.1645846000001
710	z.TOTAL	2022-06-16	14.29208642	0.10671825199999999	14.07864992	14.50552293	610.663051	373.5641045	998.2473083999998
711	z.TOTAL	2022-06-17	14.30385133	0.107363326	14.08912468	14.51857799	627.4318412	382.6836462	1028.7105789999998
712	z.TOTAL	2022-06-18	14.31456361	0.107671265	14.09922108	14.52990614	643.1004779	391.68442450000003	1055.89653
713	z.TOTAL	2022-06-19	14.32416482	0.107616404	14.10893202	14.53939763	657.4762126	400.5412389	1079.227126
714	z.TOTAL	2022-06-20	14.33263737	0.10719167199999999	14.11825402	14.54702071	670.428685	409.23167830000006	1098.337801
715	z.TOTAL	2022-06-21	14.3400006	0.10641681900000001	14.12716696	14.55283423	681.8923477000001	417.7170273	1113.1391429999999
716	z.TOTAL	2022-06-22	14.34630312	0.105333618	14.13563588	14.55697035	691.8601838999999	425.9426233	1123.791064
717	z.TOTAL	2022-06-23	14.35160105	0.103991609	14.14361783	14.55958427	700.35183	433.84345410000003	1130.575283
718	z.TOTAL	2022-06-24	14.35595535	0.102445284	14.15106478	14.56084592	707.4089822999999	441.34681960000006	1133.864448
719	z.TOTAL	2022-06-25	14.359430499999998	0.100753384	14.15792373	14.56093727	713.0922588999999	448.37248610000006	1134.1029740000001
720	z.TOTAL	2022-06-26	14.36209319	0.09897813400000001	14.16413692	14.56004945	717.477698	454.83317900000003	1131.78693
721	z.TOTAL	2022-06-27	14.36401103	0.09718431300000001	14.16964241	14.55837966	720.6530888	460.6357358	1127.443735
722	z.TOTAL	2022-06-28	14.36525144	0.09543802400000001	14.17437539	14.55612749	722.7143168	465.6832432	1121.61215
723	z.TOTAL	2022-06-29	14.36588048	0.093805095	14.17827029	14.55349067	723.7618769999999	469.87843539999994	1114.8229310000002
724	z.TOTAL	2022-06-30	14.36596196	0.092349036	14.18126389	14.55066003	723.8976771	473.12850180000004	1107.580382
725	z.TOTAL	2022-07-01	14.36555654	0.091128575	14.18329939	14.54781369	723.2222205	475.35121749999996	1100.345094
726	z.TOTAL	2022-07-02	14.36472105	0.090194894	14.18433126	14.54511083	721.8322248	476.4819783	1093.5182960000002
727	z.TOTAL	2022-07-03	14.36350791	0.08958879300000001	14.18433032	14.54268549	719.8187021000001	476.48094840000005	1087.428502
728	z.TOTAL	2022-07-04	14.36196472	0.089338139	14.18328844	14.540641	717.2655007999999	475.33923660000005	1082.321338
729	z.TOTAL	2022-07-05	14.36013399	0.089455961	14.18122207	14.53904591	714.248291	473.08294129999996	1078.353449
730	z.TOTAL	2022-07-06	14.35805295	0.08993952300000001	14.1781739	14.53793199	710.833958	469.7741563999999	1075.59113
731	z.TOTAL	2022-07-07	14.35575355	0.09077054400000001	14.17421247	14.53729464	707.0803597	465.5085762	1074.0138
732	z.TOTAL	2022-07-08	14.35326259	0.091916515	14.16942956	14.53709562	703.0363989	460.4100346	1073.521733
733	z.TOTAL	2022-07-09	14.35060185	0.09333287900000001	14.16393609	14.53726761	698.74236	454.6229072	1073.946952
734	z.TOTAL	2022-07-10	14.34778844	0.094965711	14.15785702	14.53771987	694.2304602	448.30361610000006	1075.065903
735	z.TOTAL	2022-07-11	14.34483516	0.096754538	14.15132608	14.53834423	689.5255694	441.6124412	1076.612583
736	z.TOTAL	2022-07-12	14.34175089	0.098634971	14.14448095	14.53902083	684.646059	434.70653669999996	1078.291184
737	z.TOTAL	2022-07-13	14.33854118	0.10054098800000001	14.1374592	14.53962316	679.6047419	427.7346405	1079.787703
738	z.TOTAL	2022-07-14	14.3352087	0.10240677	14.13039516	14.54002224	674.4098767	420.8335763	1080.7804019999999
739	z.TOTAL	2022-07-15	14.33175388	0.104168106	14.12341767	14.54009009	669.0662097999999	414.12637010000003	1080.949259
740	z.TOTAL	2022-07-16	14.32817547	0.10576347	14.11664854	14.53970241	663.5760374	407.7216334	1079.984777
741	z.TOTAL	2022-07-17	14.32447127	0.10713548	14.11020031	14.53874223	657.9402992	401.7126694	1077.5996630000002
742	z.TOTAL	2022-07-18	14.32063871	0.10823184300000001	14.10417502	14.53710239	652.1596553999999	396.17789700000003	1073.538477
743	z.TOTAL	2022-07-19	14.31667514	0.10900551900000001	14.09866411	14.53468618	646.2348317000001	391.1824165	1067.582386
744	z.TOTAL	2022-07-20	14.31257693	0.109417746	14.09374144	14.53141242	640.1653299999999	386.77345319999995	1059.565093
745	z.TOTAL	2022-07-21	14.30833773	0.10943950300000001	14.08945873	14.52721674	633.9469998	382.9781043	1049.378004
746	z.TOTAL	2022-07-22	14.303954800000001	0.109061193	14.08583242	14.52207719	627.5813436000001	379.7935978	1037.0326009999999
747	z.TOTAL	2022-07-23	14.29941781	0.10830347800000001	14.08281085	14.51602477	621.0592442000001	377.1603889	1022.680526
748	z.TOTAL	2022-07-24	14.29471319	0.10720594	14.08030131	14.50912507	614.3677492	374.9872736	1006.5614429999999
749	z.TOTAL	2022-07-25	14.28983044	0.10581600000000001	14.07819844	14.50146244	607.4991277	373.17596000000003	988.9575687999999
750	z.TOTAL	2022-07-26	14.28476187	0.10418607099999999	14.07638973	14.49313401	600.4503344	371.6250229	970.1731095000001
751	z.TOTAL	2022-07-27	14.27950209	0.102372905	14.07475628	14.4842479	593.2220815000001	370.2299075	950.5240684
752	z.TOTAL	2022-07-28	14.27404749	0.10043698	14.07317353	14.47492145	585.818001	368.883095	930.3292423
753	z.TOTAL	2022-07-29	14.26839583	0.09844177900000001	14.07151227	14.46527939	578.2438857999999	367.47474	909.9019744999999
754	z.TOTAL	2022-07-30	14.26254576	0.09645284800000001	14.06964007	14.45545146	570.5070063	365.893998	889.5424524
755	z.TOTAL	2022-07-31	14.25649647	0.094536522	14.06742343	14.44556952	562.6154995	364.0312338	869.5303337000001
756	z.TOTAL	2022-08-01	14.25024728	0.09275823300000001	14.06473082	14.43576375	554.5778301	361.78123660000006	850.1175255
757	z.TOTAL	2022-08-02	14.24379732	0.091180355	14.06143661	14.42615803	546.4023238	359.0474347	831.5210488
758	z.TOTAL	2022-08-03	14.23714517	0.089859631	14.057425899999998	14.41686443	538.0967705	355.7468988	813.9161167999999
759	z.TOTAL	2022-08-04	14.2302886	0.08884432199999999	14.05259995	14.40797724	529.6680993	351.8156645	797.4298011
760	z.TOTAL	2022-08-05	14.22322429	0.088171359	14.04688157	14.39956701	521.1221246	347.2136526	782.1359173
761	z.TOTAL	2022-08-06	14.2159476	0.087863875	14.04021985	14.39167535	512.4633635	341.9283203	768.0519082000001
762	z.TOTAL	2022-08-07	14.20845235	0.08792950599999999	14.03259334	14.38431137	503.694924	335.9762374	755.138454
763	z.TOTAL	2022-08-08	14.20073068	0.08835977199999999	14.02401113	14.37745022	494.8184634	329.40209189999996	743.302237
764	z.TOTAL	2022-08-09	14.19277288	0.089130655	14.01451157	14.37103419	485.83421610000005	322.2751274	732.4018067000001
765	z.TOTAL	2022-08-10	14.18456736	0.09020428	14.004158800000003	14.36497592	476.7410886	314.6835382	722.2559744
766	z.TOTAL	2022-08-11	14.1761006	0.091531395	13.99303781	14.35916339	467.53681910000006	306.727721	712.6538042999999
767	z.TOTAL	2022-08-12	14.16735711	0.09305426300000001	13.98124859	14.35346564	458.2181994	298.51338450000003	703.3651727000001
768	z.TOTAL	2022-08-13	14.15831958	0.094709579	13.96890042	14.34773874	448.7813516	290.14536910000004	694.1510119
769	z.TOTAL	2022-08-14	14.14896892	0.09643113800000001	13.95610665	14.3418312	439.2220572	281.722716	684.7726667000001
770	z.TOTAL	2022-08-15	14.13928448	0.098152073	13.94298033	14.33558862	429.5361279	273.3351926	675.0001103
771	z.TOTAL	2022-08-16	14.12924425	0.09980665	13.92963095	14.32885755	419.7198122	265.0612061	664.6190263999999
772	z.TOTAL	2022-08-17	14.11882518	0.10133192199999999	13.91616134	14.32148903	409.7702312	256.96653080000004	653.4377914
773	z.TOTAL	2022-08-18	14.10800354	0.10266960800000001	13.90266432	14.31334276	399.6858367	249.10333500000002	641.2951801
774	z.TOTAL	2022-08-19	14.09675526	0.103765944	13.88922337	14.30428715	389.466833	241.5119316	628.0617812999999
775	z.TOTAL	2022-08-20	14.08505708	0.104572123	13.87591284	14.29420133	379.11616630000003	234.2222006	613.644083
776	z.TOTAL	2022-08-21	14.07289002	0.105045394	13.86279924	14.28298081	368.64236580000005	227.2555277	597.992908
777	z.TOTAL	2022-08-22	14.06023828	0.10515020300000001	13.84993788	14.27053869	358.05810089999994	220.62417430000002	581.1040608
778	z.TOTAL	2022-08-23	14.04709707	0.104870894	13.83735528	14.25683886	347.385981	214.3238491	563.0592222
779	z.TOTAL	2022-08-24	14.03348513	0.10423265	13.82501983	14.24195043	336.66684760000004	208.3219593	544.0836224999999
780	z.TOTAL	2022-08-25	14.01942952	0.103278805	13.81287191	14.22598713	325.9453151	202.5756	524.4479022
781	z.TOTAL	2022-08-26	14.00495897	0.102059712	13.80083955	14.20907839	315.2638611	197.0401669	504.4215283
782	z.TOTAL	2022-08-27	13.99010309	0.10063098699999999	13.78884111	14.19136506	304.6620123	191.6709664	484.26187589999995
783	z.TOTAL	2022-08-28	13.97489188	0.099052692	13.77678649	14.17299726	294.175904	186.4239532	464.20785
784	z.TOTAL	2022-08-29	13.95935528	0.09738847099999999	13.76457834	14.15413222	283.83797539999995	181.25648669999998	444.4751068
785	z.TOTAL	2022-08-30	13.94352275	0.09570451	13.75211372	14.13493177	273.67678880000005	176.1282194	425.2526084
786	z.TOTAL	2022-08-31	13.92742284	0.09406819300000001	13.73928646	14.11555923	263.71696230000003	171.00219219999997	406.7002612
787	z.TOTAL	2022-09-01	13.91108293	0.092546368	13.72599019	14.09617567	253.9792	165.8461577	388.9474133
788	z.TOTAL	2022-09-02	13.89452884	0.091203168	13.712122500000001	14.07693517	244.48040530000003	160.6340917	372.0920508
789	z.TOTAL	2022-09-03	13.87778462	0.090097414	13.69758979	14.05797945	235.2338625	155.34776589999998	356.20061719999995
790	z.TOTAL	2022-09-04	13.86087235	0.089279755	13.68231284	14.03943186	226.2494721	149.9781751	341.3084845
791	z.TOTAL	2022-09-05	13.84381198	0.08878978900000001	13.6662324	14.02139156	217.5340258	144.5265444	327.42118460000006
792	z.TOTAL	2022-09-06	13.82662118	0.08865354800000001	13.64931408	14.00392827	209.0915092	139.0046415	314.51654260000004
793	z.TOTAL	2022-09-07	13.80931535	0.088881716	13.63155191	13.98707878	200.9234217	133.4341932	302.5477986
794	z.TOTAL	2022-09-08	13.79190757	0.08946890099999999	13.61296977	13.97084537	193.0291025	127.8453654	291.44767410000003
795	z.TOTAL	2022-09-09	13.7744087	0.09039408300000001	13.59362053	13.95519686	185.4060564	122.27445929999999	281.1331651
796	z.TOTAL	2022-09-10	13.75682742	0.09162215	13.57358312	13.94007172	178.05027230000002	116.7611442	271.5106955
797	z.TOTAL	2022-09-11	13.73917047	0.09310625900000001	13.55295795	13.92538299	170.9565278	111.34562859999998	262.48120159999996
798	z.TOTAL	2022-09-12	13.72144279	0.094790624	13.53186154	13.91102404	164.11867769999998	106.06613940000001	253.9447603
799	z.TOTAL	2022-09-13	13.70364784	0.096613379	13.51042108	13.89687459	157.5299215	100.9569679	245.80449159999998
800	z.TOTAL	2022-09-14	13.68578788	0.09850921300000001	13.48876945	13.88280631	151.1830491	96.04719248	237.9696245
801	z.TOTAL	2022-09-15	13.66786437	0.100411612	13.46704115	13.8686876	145.0706617	91.36005817	230.35774390000003
802	z.TOTAL	2022-09-16	13.64987836	0.10225466400000001	13.44536904	13.85438769	139.18536880000002	86.91290288	222.8963276
803	z.TOTAL	2022-09-17	13.63183097	0.10397444199999999	13.42388209	13.83977985	133.5199592	82.71748243	215.5237199
804	z.TOTAL	2022-09-18	13.61372388	0.105510133	13.40270361	13.82474414	128.0675487	78.78051765	208.1897596
805	z.TOTAL	2022-09-19	13.595559900000001	0.10680565300000001	13.38194859	13.80917121	122.82170459999999	75.10412902	200.85674790000002
806	z.TOTAL	2022-09-20	13.57734358	0.10780998300000001	13.36172361	13.79296354	117.776541	71.68673972	193.49901619999997
807	z.TOTAL	2022-09-21	13.55908087	0.108477509	13.34212585	13.77603589	112.926557	68.52374169	186.10202780000003
808	z.TOTAL	2022-09-22	13.540779	0.10876898900000001	13.32324102	13.75831698	108.26653049999999	65.60791574	178.6620028
809	z.TOTAL	2022-09-23	13.5224489	0.108652681	13.30514354	13.73975426	103.792057	62.93014855	171.1864877
810	z.TOTAL	2022-09-24	13.50411516	0.10811186699999999	13.28789142	13.72033889	99.50167153	60.47928425	163.7020471
811	z.TOTAL	2022-09-25	13.48582754	0.10716533	13.27149688	13.700158199999999	95.39876662	58.23875735	156.2692112
812	z.TOTAL	2022-09-26	13.46765133	0.10586687199999999	13.25591758	13.67938507	91.48850868	56.18660667	148.9705059
813	z.TOTAL	2022-09-27	13.44965543	0.104281803	13.24109183	13.65821904	87.7749624	54.30090233	141.8842725
814	z.TOTAL	2022-09-28	13.43190965	0.102481525	13.226946599999998	13.636872699999998	84.26066247	52.56078206	135.0790259
815	z.TOTAL	2022-09-29	13.41448375	0.10054259300000001	13.21339857	13.61556894	80.94666712	50.94643345	128.6127894
816	z.TOTAL	2022-09-30	13.39744672	0.098545627	13.20035547	13.59453798	77.8326724	49.43911494	122.5330369
817	z.TOTAL	2022-10-01	13.38086608	0.096573874	13.18771834	13.57401383	74.91715974	48.02126046	116.87699930000001
818	z.TOTAL	2022-10-02	13.36480732	0.094711213	13.175384900000001	13.55422975	72.19756405	46.67669726	111.6721739
819	z.TOTAL	2022-10-03	13.34933341	0.093039491	13.16325443	13.53541239	69.67045209	45.39098907	106.93690520000001
820	z.TOTAL	2022-10-04	13.33450438	0.091635156	13.15123407	13.51777469	67.3317027	44.15188859	102.6809573
821	z.TOTAL	2022-10-05	13.32037703	0.09056531400000001	13.139246400000001	13.50150766	65.17668233	42.94984707	98.90605459
822	z.TOTAL	2022-10-06	13.30700468	0.08988358	13.12723752	13.48677184	63.20041098	41.77849032	95.60642134
823	z.TOTAL	2022-10-07	13.29443699	0.089626266	13.11518446	13.47368952	61.39771544	40.63494539	92.76939899
824	z.TOTAL	2022-10-08	13.28271984	0.08980956300000001	13.10310072	13.46233897	59.76336761	39.51990897	90.37622305
825	z.TOTAL	2022-10-09	13.27189528	0.090428279	13.09103872	13.45275184	58.29220716	38.43739455	88.40301106
826	z.TOTAL	2022-10-10	13.262001500000002	0.091456396	13.07908871	13.44491429	56.97924861	37.39417233	86.82194496
827	z.TOTAL	2022-10-11	13.25307285	0.092849343	13.06737416	13.43877154	55.81977356	36.39899434	85.60256065
828	z.TOTAL	2022-10-12	13.2451399	0.09454750699999999	13.05604489	13.43423492	54.80940971	35.46174561	84.71301515
829	z.TOTAL	2022-10-13	13.23822953	0.09648036800000001	13.04526879	13.43119026	53.94419879	34.59266423	84.12120454
830	z.TOTAL	2022-10-14	13.23236501	0.09857062	13.03522377	13.42950624	53.22065621	33.80173448	83.79564808
831	z.TOTAL	2022-10-15	13.22756622	0.100737867	13.02609049	13.42904196	52.63582572	33.09830132	83.70611297
832	z.TOTAL	2022-10-16	13.22384989	0.10290166099999999	13.01804656	13.42965321	52.18733325	32.49090318	83.82400871
833	z.TOTAL	2022-10-17	13.22122987	0.104983842	13.01126218	13.43119755	51.87344454	31.98728674	84.12261628
834	z.TOTAL	2022-10-18	13.21971763	0.10691031699999999	13.00589699	13.43353826	51.69313222	31.59455294	84.57723469
835	z.TOTAL	2022-10-19	13.21932125	0.108612406	13.00209644	13.43654606	51.64597401	31.31927216	85.16502613
836	z.TOTAL	2022-10-20	13.22001808	0.110027977	12.99996213	13.44007404	51.72890699	31.16573317	85.85967811
837	z.TOTAL	2022-10-21	13.22181728	0.11110254800000001	12.99961219	13.44402238	51.94365491	31.14063106	86.64382171
838	z.TOTAL	2022-10-22	13.2247295	0.111790551	13.0011484	13.4483106	52.29314028	31.25097859	87.5035805
839	z.TOTAL	2022-10-23	13.22876798	0.112056987	13.00465401	13.45288196	52.7816791	31.50425606	88.42950119
840	z.TOTAL	2022-10-24	13.23395022	0.11188011099999999	13.01019	13.45771044	53.41527146	31.90841392	89.41814632
841	z.TOTAL	2022-10-25	13.24029999	0.11125494699999999	13.01779009	13.46280988	54.20198687	32.47172143	90.47427272
842	z.TOTAL	2022-10-26	13.24784288	0.110203939	13.027435	13.46825076	55.1515981	33.20092804	91.61487199
843	z.TOTAL	2022-10-27	13.25658181	0.10880188199999999	13.03897804	13.47418557	56.2726057	34.09520154	92.87541968
844	z.TOTAL	2022-10-28	13.26651081	0.10716563800000001	13.05217953	13.48084208	57.57394986	35.14752504	94.30990373
845	z.TOTAL	2022-10-29	13.27763211	0.10543806300000001	13.06675598	13.48850823	59.06732805	36.34722008	95.98943841
846	z.TOTAL	2022-10-30	13.28995527	0.103788848	13.08237757	13.49753296	60.76737643	37.6784293	98.00498872
847	z.TOTAL	2022-10-31	13.30349589	0.102414071	13.09866775	13.50832403	62.69185349	39.11856973	100.4706593
848	z.TOTAL	2022-11-01	13.31827425	0.101532131	13.11520999	13.52133852	64.86187122	40.63733432	103.5270253
849	z.TOTAL	2022-11-02	13.33431391	0.1013743	13.13156531	13.53706251	67.30217996	42.19689844	107.3439896
850	z.TOTAL	2022-11-03	13.35164031	0.10216901099999999	13.14730229	13.55597833	70.04151458	43.75397432	112.1227007
851	z.TOTAL	2022-11-04	13.37027945	0.104121243	13.16203697	13.57852194	73.11301169	45.26392257	118.0965364
852	z.TOTAL	2022-11-05	13.39025669	0.10739141099999999	13.17547387	13.60503951	76.55470909	46.68626036	125.53208240000001
853	z.TOTAL	2022-11-06	13.4115956	0.112079934	13.18743573	13.63575547	80.41014056	47.99002256	134.7319789
854	z.TOTAL	2022-11-07	13.43431707	0.118222428	13.19787221	13.67076193	84.72904088	49.15723367	146.0417894
855	z.TOTAL	2022-11-08	13.45843852	0.125796248	13.20684602	13.71003101	89.56817794	50.1835343	159.86236540000002
856	z.TOTAL	2022-11-09	13.48397333	0.134734746	13.21450383	13.75344282	94.99233143	51.07625596	176.6680596
857	z.TOTAL	2022-11-10	13.51093042	0.14494386199999998	13.2210427	13.80081814	101.0754396	51.85109304	197.03045580000003
858	z.TOTAL	2022-11-11	13.53931403	0.156316712	13.226680599999998	13.85194745	107.9019392	52.52859986	221.647417
859	z.TOTAL	2022-11-12	13.569123600000001	0.16874418600000002	13.23163523	13.90661197	115.5683257	53.13130096	251.3779574
860	z.TOTAL	2022-11-13	13.60035381	0.182121432	13.23611094	13.96459667	124.1849669	53.68168772	287.2842986
861	z.TOTAL	2022-11-14	13.63299465	0.196351145	13.24029236	14.02569695	133.878203	54.201035499999996	330.6832256
