# Supplementary material for: Crykey: Rapid identification of SARS-CoV-2 cryptic mutations in wastewater
Source: Nat Commun. 2024 May 28;15:4545. doi: 10.1038/s41467-024-48334-w (PMC11133379; doi:10.1038/s41467-024-48334-w)
Supplement: Supplementary file 4 — Source Data [file 41467_2024_48334_MOESM4_ESM.zip › source_data/isnv_clinical.csv]

	Week Start	WWTP	Nt Mutation	Depth	AF
0	2021-12-13	SRR17385361	C21T	22	1.0
1	2021-12-13	SRR17385361	C241T	4515	0.997785
2	2021-12-13	SRR17385361	C3037T	9939	0.995975
3	2021-12-13	SRR17385361	T5386G	11711	0.995987
4	2021-12-13	SRR17385361	T7147G	8611	0.022645
5	2021-12-13	SRR17385361	G8393A	7433	0.998116
6	2021-12-13	SRR17385361	C10029T	9234	0.99621
7	2021-12-13	SRR17385361	T10135C	12385	0.997739
8	2021-12-13	SRR17385361	C10449A	8602	0.974308
9	2021-12-13	SRR17385361	A11537G	17536	0.997377
10	2021-12-13	SRR17385361	T13195C	44167	0.996672
11	2021-12-13	SRR17385361	G14268A	12218	0.997626
12	2021-12-13	SRR17385361	C14408T	8589	0.996856
13	2021-12-13	SRR17385361	C15240T	9710	0.98033
14	2021-12-13	SRR17385361	T16406G	9225	0.039133
15	2021-12-13	SRR17385361	C16887T	27507	0.997528
16	2021-12-13	SRR17385361	A18163G	11804	0.996188
17	2021-12-13	SRR17385361	A18585T	6845	0.02615
18	2021-12-13	SRR17385361	A21222G	4401	0.996364
19	2021-12-13	SRR17385361	C21762T	4599	0.98978
20	2021-12-13	SRR17385361	C21846T	7685	0.996617
21	2021-12-13	SRR17385361	G22578A	1237	0.990299
22	2021-12-13	SRR17385361	T22673C	153	1.0
23	2021-12-13	SRR17385361	C22674T	158	1.0
24	2021-12-13	SRR17385361	T22679C	171	1.0
25	2021-12-13	SRR17385361	C22686T	176	0.994318
26	2021-12-13	SRR17385361	G22813T	202	0.767327
27	2021-12-13	SRR17385361	T22882G	366	0.877049
28	2021-12-13	SRR17385361	G22898A	375	0.984
29	2021-12-13	SRR17385361	G22992A	320	1.0
30	2021-12-13	SRR17385361	C22995A	341	0.997067
31	2021-12-13	SRR17385361	A23013C	321	0.996885
32	2021-12-13	SRR17385361	A23040G	418	0.985646
33	2021-12-13	SRR17385361	G23048A	440	0.997727
34	2021-12-13	SRR17385361	A23055G	411	0.997567
35	2021-12-13	SRR17385361	A23063T	416	1.0
36	2021-12-13	SRR17385361	T23075C	359	1.0
37	2021-12-13	SRR17385361	A23403G	7717	0.996372
38	2021-12-13	SRR17385361	C23525T	7066	0.998019
39	2021-12-13	SRR17385361	T23599G	10540	0.997249
40	2021-12-13	SRR17385361	C23604A	10187	0.997055
41	2021-12-13	SRR17385361	C23854A	3770	0.992042
42	2021-12-13	SRR17385361	G23948T	3442	0.995352
43	2021-12-13	SRR17385361	C24130A	6381	0.993888
44	2021-12-13	SRR17385361	A24424T	10030	0.997507
45	2021-12-13	SRR17385361	T24469A	7549	0.997218
46	2021-12-13	SRR17385361	C24503T	5911	0.997293
47	2021-12-13	SRR17385361	C25000T	11059	0.493083
48	2021-12-13	SRR17385361	G25314T	4859	0.036016
49	2021-12-13	SRR17385361	C25317G	4653	0.034601
50	2021-12-13	SRR17385361	C25584T	6420	0.997508
51	2021-12-13	SRR17385361	C25708T	9462	0.994187
52	2021-12-13	SRR17385361	C26270T	19233	0.99818
53	2021-12-13	SRR17385361	C26577G	13778	0.703658
54	2021-12-13	SRR17385361	G26709A	13251	0.993887
55	2021-12-13	SRR17385361	A27259C	10188	0.994601
56	2021-12-13	SRR17385361	A28271T	6881	0.996367
57	2021-12-13	SRR17385361	C28311T	6852	0.997957
58	2021-12-13	SRR17385361	G28881A	3395	0.993814
59	2021-12-13	SRR17385361	G28882A	3386	0.994684
60	2021-12-13	SRR17385361	G28883C	3397	0.995879
61	2021-12-13	SRR17385361	A29301G	6731	0.888872
62	2021-12-13	SRR17385361	Valid_VCF	0	0.0
63	2021-12-13	SRR17385362	C241T	4544	0.998019
64	2021-12-13	SRR17385362	C364A	3639	0.021709
65	2021-12-13	SRR17385362	C1473T	3742	0.140567
66	2021-12-13	SRR17385362	A1644C	4134	0.049589
67	2021-12-13	SRR17385362	T1647A	3972	0.053625
68	2021-12-13	SRR17385362	T1656A	4069	0.052593
69	2021-12-13	SRR17385362	G1659T	4133	0.049359
70	2021-12-13	SRR17385362	C1779G	6159	0.023705
71	2021-12-13	SRR17385362	G1821A	6208	0.029961
72	2021-12-13	SRR17385362	A2832G	2480	0.997581
73	2021-12-13	SRR17385362	C3037T	9351	0.996257
74	2021-12-13	SRR17385362	T3668G	3008	0.024934
75	2021-12-13	SRR17385362	G3671T	3212	0.025841
76	2021-12-13	SRR17385362	A3680C	3179	0.035546
77	2021-12-13	SRR17385362	C3683A	3123	0.036503
78	2021-12-13	SRR17385362	A4102T	3782	0.024326
79	2021-12-13	SRR17385362	T5118A	9444	0.069462
80	2021-12-13	SRR17385362	T5119A	9423	0.06898
81	2021-12-13	SRR17385362	T5120A	9229	0.069563
82	2021-12-13	SRR17385362	T5386G	9402	0.99883
83	2021-12-13	SRR17385362	G5743C	3562	0.078046
84	2021-12-13	SRR17385362	T5744C	3428	0.084014
85	2021-12-13	SRR17385362	G5765A	3505	0.034522
86	2021-12-13	SRR17385362	G5766C	3536	0.031391
87	2021-12-13	SRR17385362	G6456A	2453	0.036282
88	2021-12-13	SRR17385362	T6583G	5261	0.022999
89	2021-12-13	SRR17385362	A6587G	5559	0.021946
90	2021-12-13	SRR17385362	A7507C	12365	0.028144
91	2021-12-13	SRR17385362	G8393A	5471	0.417474
92	2021-12-13	SRR17385362	C10029T	9350	0.996791
93	2021-12-13	SRR17385362	T10135C	4914	0.997761
94	2021-12-13	SRR17385362	C10449A	6292	0.99857
95	2021-12-13	SRR17385362	T10459C	6185	0.028294
96	2021-12-13	SRR17385362	C11511G	6916	0.020098
97	2021-12-13	SRR17385362	A11537G	7487	0.997863
98	2021-12-13	SRR17385362	C11594A	6260	0.021246
99	2021-12-13	SRR17385362	G11801A	2562	0.028493
100	2021-12-13	SRR17385362	T13195C	4581	0.998035
101	2021-12-13	SRR17385362	A13640T	9561	0.025311
102	2021-12-13	SRR17385362	C14325T	11322	0.029853
103	2021-12-13	SRR17385362	C14408T	10599	0.998962
104	2021-12-13	SRR17385362	A14960T	3452	0.023465
105	2021-12-13	SRR17385362	C15240T	3381	0.99793
106	2021-12-13	SRR17385362	T15682A	4522	0.022114
107	2021-12-13	SRR17385362	T15685A	4632	0.020941
108	2021-12-13	SRR17385362	C17000A	1832	0.020197
109	2021-12-13	SRR17385362	G17144A	4028	0.027805
110	2021-12-13	SRR17385362	G17259T	3343	0.305414
111	2021-12-13	SRR17385362	T17543A	5940	0.059091
112	2021-12-13	SRR17385362	T17556A	5169	0.030567
113	2021-12-13	SRR17385362	T17863A	2172	0.021179
114	2021-12-13	SRR17385362	T17865A	2198	0.020473
115	2021-12-13	SRR17385362	C17934A	4456	0.024237
116	2021-12-13	SRR17385362	A18163G	2076	0.997591
117	2021-12-13	SRR17385362	G19132T	5415	0.057064
118	2021-12-13	SRR17385362	A19137C	5561	0.052688
119	2021-12-13	SRR17385362	C19145T	5579	0.021509
120	2021-12-13	SRR17385362	C19274T	2628	0.028919
121	2021-12-13	SRR17385362	G19280T	2555	0.026614
122	2021-12-13	SRR17385362	T19349G	2483	0.0294
123	2021-12-13	SRR17385362	T19452A	1809	0.038695
124	2021-12-13	SRR17385362	G20317T	4379	0.033798
125	2021-12-13	SRR17385362	A21417T	3436	0.032014
126	2021-12-13	SRR17385362	C21762T	2148	0.998138
127	2021-12-13	SRR17385362	C21846T	2993	0.998329
128	2021-12-13	SRR17385362	T22207G	3019	0.02153
129	2021-12-13	SRR17385362	G22813T	4967	0.998993
130	2021-12-13	SRR17385362	T22882G	4942	0.92412
131	2021-12-13	SRR17385362	G22898A	4638	0.884864
132	2021-12-13	SRR17385362	G22992A	4450	0.998652
133	2021-12-13	SRR17385362	C22995A	4409	0.99932
134	2021-12-13	SRR17385362	A23013C	4633	0.987697
135	2021-12-13	SRR17385362	A23040G	4792	0.998122
136	2021-12-13	SRR17385362	G23048A	4531	0.999117
137	2021-12-13	SRR17385362	A23055G	4471	0.99754
138	2021-12-13	SRR17385362	A23063T	4161	0.997597
139	2021-12-13	SRR17385362	T23075C	4176	0.998324
140	2021-12-13	SRR17385362	C23202A	10536	0.996963
141	2021-12-13	SRR17385362	G23264A	12473	0.045137
142	2021-12-13	SRR17385362	A23403G	4299	0.998837
143	2021-12-13	SRR17385362	C23525T	4009	0.999002
144	2021-12-13	SRR17385362	T23599G	6518	0.99954
145	2021-12-13	SRR17385362	C23604A	6511	0.998771
146	2021-12-13	SRR17385362	C23854A	1517	0.997363
147	2021-12-13	SRR17385362	G23948T	1517	0.999341
148	2021-12-13	SRR17385362	A24014G	11798	0.023818
149	2021-12-13	SRR17385362	C24130A	10106	0.795072
150	2021-12-13	SRR17385362	A24424T	16502	0.998121
151	2021-12-13	SRR17385362	T24469A	19020	0.997108
152	2021-12-13	SRR17385362	C24503T	17356	0.997522
153	2021-12-13	SRR17385362	A24942T	21588	0.040346
154	2021-12-13	SRR17385362	C25000T	14000	0.997929
155	2021-12-13	SRR17385362	C25584T	4187	0.964414
156	2021-12-13	SRR17385362	C25708T	4899	0.996734
157	2021-12-13	SRR17385362	C26042T	5115	0.038319
158	2021-12-13	SRR17385362	C26044G	4996	0.03743
159	2021-12-13	SRR17385362	A26046G	5097	0.037473
160	2021-12-13	SRR17385362	C26270T	4000	0.99775
161	2021-12-13	SRR17385362	A26530G	6317	0.997942
162	2021-12-13	SRR17385362	C26542A	5786	0.023332
163	2021-12-13	SRR17385362	T26545G	5673	0.022916
164	2021-12-13	SRR17385362	C26577G	6423	0.999533
165	2021-12-13	SRR17385362	G26709A	11078	0.637751
166	2021-12-13	SRR17385362	T27170C	5110	0.024462
167	2021-12-13	SRR17385362	A27259C	5015	0.967498
168	2021-12-13	SRR17385362	T27272A	5276	0.027483
169	2021-12-13	SRR17385362	C27335T	4415	0.074066
170	2021-12-13	SRR17385362	A27344T	4444	0.059856
171	2021-12-13	SRR17385362	A27345T	4461	0.059628
172	2021-12-13	SRR17385362	A27354G	4465	0.058903
173	2021-12-13	SRR17385362	C27807T	4312	0.997913
174	2021-12-13	SRR17385362	A28271T	17517	0.997659
175	2021-12-13	SRR17385362	C28311T	13518	0.997559
176	2021-12-13	SRR17385362	G28881A	6632	0.997738
177	2021-12-13	SRR17385362	G28882A	6560	0.998323
178	2021-12-13	SRR17385362	G28883C	6853	0.99927
179	2021-12-13	SRR17385362	A29039T	10669	0.033274
180	2021-12-13	SRR17385362	G29049A	10477	0.029493
181	2021-12-13	SRR17385362	A29301G	16581	0.995115
182	2021-12-13	SRR17385362	Valid_VCF	0	0.0
183	2021-12-13	SRR17385363	C241T	3035	0.997694
184	2021-12-13	SRR17385363	T1647A	2025	0.024198
185	2021-12-13	SRR17385363	T1656A	2070	0.021739
186	2021-12-13	SRR17385363	G1659T	2126	0.021167
187	2021-12-13	SRR17385363	A2832G	1843	0.997287
188	2021-12-13	SRR17385363	C3037T	5394	0.995551
189	2021-12-13	SRR17385363	A3680C	1783	0.021312
190	2021-12-13	SRR17385363	C3683A	1757	0.023335
191	2021-12-13	SRR17385363	T5118A	6116	0.045291
192	2021-12-13	SRR17385363	T5119A	6127	0.04423
193	2021-12-13	SRR17385363	T5120A	5988	0.044756
194	2021-12-13	SRR17385363	T5386G	6470	0.996909
195	2021-12-13	SRR17385363	G5743C	2451	0.045288
196	2021-12-13	SRR17385363	T5744C	2352	0.04932
197	2021-12-13	SRR17385363	C7299T	3686	0.708085
198	2021-12-13	SRR17385363	G8393A	1750	0.818286
199	2021-12-13	SRR17385363	C10029T	6763	0.997191
200	2021-12-13	SRR17385363	T10135C	3254	0.996927
201	2021-12-13	SRR17385363	C10449A	2952	0.997967
202	2021-12-13	SRR17385363	A11537G	6756	0.99852
203	2021-12-13	SRR17385363	T13195C	3216	0.997202
204	2021-12-13	SRR17385363	C14408T	6666	0.99835
205	2021-12-13	SRR17385363	C15240T	1923	0.99792
206	2021-12-13	SRR17385363	G17259T	2521	0.357398
207	2021-12-13	SRR17385363	T17543A	3692	0.021127
208	2021-12-13	SRR17385363	A18163G	1781	1.0
209	2021-12-13	SRR17385363	C18348T	4628	0.683232
210	2021-12-13	SRR17385363	G19132T	4636	0.028689
211	2021-12-13	SRR17385363	A19137C	4788	0.027151
212	2021-12-13	SRR17385363	C21762T	1714	0.998833
213	2021-12-13	SRR17385363	C21846T	2339	0.99829
214	2021-12-13	SRR17385363	T22207G	2000	0.02
215	2021-12-13	SRR17385363	G22813T	3017	0.998011
216	2021-12-13	SRR17385363	T22882G	2752	0.96875
217	2021-12-13	SRR17385363	G22898A	2648	0.938066
218	2021-12-13	SRR17385363	G22992A	2987	0.99933
219	2021-12-13	SRR17385363	C22995A	2963	0.999663
220	2021-12-13	SRR17385363	A23013C	3215	0.992535
221	2021-12-13	SRR17385363	A23040G	3259	0.996932
222	2021-12-13	SRR17385363	G23048A	3189	0.998119
223	2021-12-13	SRR17385363	A23055G	3093	0.997737
224	2021-12-13	SRR17385363	A23063T	2910	0.998625
225	2021-12-13	SRR17385363	T23075C	2917	0.997943
226	2021-12-13	SRR17385363	C23202A	7729	0.997024
227	2021-12-13	SRR17385363	G23264A	9502	0.025889
228	2021-12-13	SRR17385363	A23403G	2870	0.998258
229	2021-12-13	SRR17385363	C23525T	2626	0.998477
230	2021-12-13	SRR17385363	T23599G	4002	0.998501
231	2021-12-13	SRR17385363	C23604A	4021	0.998757
232	2021-12-13	SRR17385363	C23854A	657	0.995434
233	2021-12-13	SRR17385363	G23948T	535	1.0
234	2021-12-13	SRR17385363	C24130A	5472	0.778326
235	2021-12-13	SRR17385363	A24424T	9455	0.998308
236	2021-12-13	SRR17385363	T24469A	11053	0.996833
237	2021-12-13	SRR17385363	C24503T	10545	0.996871
238	2021-12-13	SRR17385363	C25000T	5821	0.997251
239	2021-12-13	SRR17385363	C25584T	3040	0.951645
240	2021-12-13	SRR17385363	C25708T	4294	0.995575
241	2021-12-13	SRR17385363	C26042T	3694	0.031944
242	2021-12-13	SRR17385363	C26044G	3650	0.032055
243	2021-12-13	SRR17385363	A26046G	3753	0.032241
244	2021-12-13	SRR17385363	T26089A	3054	0.023248
245	2021-12-13	SRR17385363	C26270T	2847	0.998595
246	2021-12-13	SRR17385363	A26530G	2433	0.996712
247	2021-12-13	SRR17385363	C26577G	2382	0.997481
248	2021-12-13	SRR17385363	G26709A	4640	0.659914
249	2021-12-13	SRR17385363	T27170C	2707	0.022534
250	2021-12-13	SRR17385363	A27259C	2326	0.965176
251	2021-12-13	SRR17385363	C27335T	1882	0.045165
252	2021-12-13	SRR17385363	A27344T	1922	0.040583
253	2021-12-13	SRR17385363	A27345T	1930	0.038342
254	2021-12-13	SRR17385363	A27354G	2068	0.031431
255	2021-12-13	SRR17385363	C27807T	2779	0.997841
256	2021-12-13	SRR17385363	A28271T	7661	0.996476
257	2021-12-13	SRR17385363	C28311T	6034	0.997348
258	2021-12-13	SRR17385363	G28881A	2342	0.997438
259	2021-12-13	SRR17385363	G28882A	2312	0.994377
260	2021-12-13	SRR17385363	G28883C	2395	0.999582
261	2021-12-13	SRR17385363	A29039T	3441	0.02383
262	2021-12-13	SRR17385363	G29049A	3414	0.020211
263	2021-12-13	SRR17385363	A29301G	8084	0.996784
264	2021-12-13	SRR17385363	Valid_VCF	0	0.0
265	2021-12-13	SRR17385364	C241T	3015	0.996683
266	2021-12-13	SRR17385364	A2832G	11952	0.991968
267	2021-12-13	SRR17385364	C3037T	6159	0.995291
268	2021-12-13	SRR17385364	T5386G	7008	0.99629
269	2021-12-13	SRR17385364	T6620A	7109	0.020959
270	2021-12-13	SRR17385364	G8393A	5581	0.996596
271	2021-12-13	SRR17385364	C10029T	5066	0.995065
272	2021-12-13	SRR17385364	T10135C	8369	0.997371
273	2021-12-13	SRR17385364	C10449A	5905	0.974259
274	2021-12-13	SRR17385364	A11537G	9273	0.997843
275	2021-12-13	SRR17385364	T13195C	23060	0.998092
276	2021-12-13	SRR17385364	C14408T	6337	0.996213
277	2021-12-13	SRR17385364	A14673C	5516	0.027375
278	2021-12-13	SRR17385364	C15240T	7846	0.98496
279	2021-12-13	SRR17385364	T16406G	5683	0.035897
280	2021-12-13	SRR17385364	A18163G	7480	0.997059
281	2021-12-13	SRR17385364	A18585T	5485	0.021513
282	2021-12-13	SRR17385364	A20465G	3874	0.034331
283	2021-12-13	SRR17385364	C21762T	3325	0.99218
284	2021-12-13	SRR17385364	C21846T	5848	0.997264
285	2021-12-13	SRR17385364	G22578A	606	0.993399
286	2021-12-13	SRR17385364	T22673C	63	1.0
287	2021-12-13	SRR17385364	C22674T	67	1.0
288	2021-12-13	SRR17385364	T22679C	70	1.0
289	2021-12-13	SRR17385364	C22686T	74	1.0
290	2021-12-13	SRR17385364	G22813T	83	0.807229
291	2021-12-13	SRR17385364	T22882G	101	0.693069
292	2021-12-13	SRR17385364	G22898A	93	0.967742
293	2021-12-13	SRR17385364	G22992A	67	1.0
294	2021-12-13	SRR17385364	C22995A	73	1.0
295	2021-12-13	SRR17385364	A23013C	85	0.988235
296	2021-12-13	SRR17385364	A23040G	110	1.0
297	2021-12-13	SRR17385364	G23048A	120	1.0
298	2021-12-13	SRR17385364	A23055G	115	0.982609
299	2021-12-13	SRR17385364	A23063T	114	0.991228
300	2021-12-13	SRR17385364	T23075C	91	0.989011
301	2021-12-13	SRR17385364	A23403G	6598	0.995453
302	2021-12-13	SRR17385364	C23525T	4193	0.998331
303	2021-12-13	SRR17385364	T23599G	6642	0.997441
304	2021-12-13	SRR17385364	C23604A	6399	0.995937
305	2021-12-13	SRR17385364	C23854A	4199	0.994999
306	2021-12-13	SRR17385364	G23948T	3974	0.995974
307	2021-12-13	SRR17385364	C24130A	5488	0.992711
308	2021-12-13	SRR17385364	A24424T	8152	0.997792
309	2021-12-13	SRR17385364	C24503T	4829	0.997722
310	2021-12-13	SRR17385364	C25000T	6698	0.615706
311	2021-12-13	SRR17385364	G25314T	3372	0.022539
312	2021-12-13	SRR17385364	C25317G	3318	0.022001
313	2021-12-13	SRR17385364	C25584T	4461	0.997758
314	2021-12-13	SRR17385364	C25708T	6740	0.995104
315	2021-12-13	SRR17385364	C26270T	11147	0.998206
316	2021-12-13	SRR17385364	G26709A	7759	0.993556
317	2021-12-13	SRR17385364	A27259C	7121	0.992838
318	2021-12-13	SRR17385364	A28271T	6077	0.996544
319	2021-12-13	SRR17385364	C28311T	6175	0.996113
320	2021-12-13	SRR17385364	G28881A	2611	0.993872
321	2021-12-13	SRR17385364	G28882A	2601	0.993464
322	2021-12-13	SRR17385364	G28883C	2619	0.996945
323	2021-12-13	SRR17385364	A29298G	4311	0.206913
324	2021-12-13	SRR17385364	A29301G	4728	0.905245
325	2021-12-13	SRR17385364	Valid_VCF	0	0.0
326	2021-12-13	SRR17385365	C241T	4020	0.99801
327	2021-12-13	SRR17385365	A2832G	3337	0.978124
328	2021-12-13	SRR17385365	C3037T	7640	0.994895
329	2021-12-13	SRR17385365	T5386G	10456	0.996748
330	2021-12-13	SRR17385365	C6896T	5184	0.022184
331	2021-12-13	SRR17385365	G8393A	11500	0.998087
332	2021-12-13	SRR17385365	C10029T	3042	0.996713
333	2021-12-13	SRR17385365	T10135C	16810	0.998037
334	2021-12-13	SRR17385365	C10449A	8233	0.955545
335	2021-12-13	SRR17385365	A11537G	11456	0.997032
336	2021-12-13	SRR17385365	T13195C	27975	0.997176
337	2021-12-13	SRR17385365	C14408T	17044	0.997125
338	2021-12-13	SRR17385365	C15240T	9585	0.988628
339	2021-12-13	SRR17385365	A18163G	17733	0.995996
340	2021-12-13	SRR17385365	A18585T	9145	0.029743
341	2021-12-13	SRR17385365	C21762T	8536	0.990628
342	2021-12-13	SRR17385365	C21846T	14674	0.997002
343	2021-12-13	SRR17385365	T21995G	6613	0.985029
344	2021-12-13	SRR17385365	G22578A	274	0.992701
345	2021-12-13	SRR17385365	T22673C	43	1.0
346	2021-12-13	SRR17385365	C22674T	43	1.0
347	2021-12-13	SRR17385365	T22679C	49	1.0
348	2021-12-13	SRR17385365	C22686T	57	1.0
349	2021-12-13	SRR17385365	G22813T	50	0.92
350	2021-12-13	SRR17385365	T22882G	47	0.446809
351	2021-12-13	SRR17385365	G22898A	22	1.0
352	2021-12-13	SRR17385365	G22992A	31	1.0
353	2021-12-13	SRR17385365	C22995A	30	1.0
354	2021-12-13	SRR17385365	A23013C	23	1.0
355	2021-12-13	SRR17385365	A23040G	26	0.961538
356	2021-12-13	SRR17385365	G23048A	26	1.0
357	2021-12-13	SRR17385365	A23055G	22	1.0
358	2021-12-13	SRR17385365	A23063T	24	1.0
359	2021-12-13	SRR17385365	T23075C	24	1.0
360	2021-12-13	SRR17385365	C23202A	11550	0.995325
361	2021-12-13	SRR17385365	A23403G	11830	0.99645
362	2021-12-13	SRR17385365	C23525T	8207	0.998782
363	2021-12-13	SRR17385365	T23599G	12592	0.997856
364	2021-12-13	SRR17385365	C23604A	12177	0.99729
365	2021-12-13	SRR17385365	C23854A	4274	0.994619
366	2021-12-13	SRR17385365	G23948T	4815	0.996262
367	2021-12-13	SRR17385365	C24130A	10972	0.995443
368	2021-12-13	SRR17385365	A24424T	16772	0.99839
369	2021-12-13	SRR17385365	T24469A	8464	0.997873
370	2021-12-13	SRR17385365	C24503T	6551	0.996336
371	2021-12-13	SRR17385365	C25000T	13879	0.932776
372	2021-12-13	SRR17385365	C25584T	10363	0.99836
373	2021-12-13	SRR17385365	C25708T	2400	0.965417
374	2021-12-13	SRR17385365	G25907T	3465	0.049639
375	2021-12-13	SRR17385365	C26270T	11646	0.998111
376	2021-12-13	SRR17385365	G26709A	16968	0.99281
377	2021-12-13	SRR17385365	A27259C	16244	0.991751
378	2021-12-13	SRR17385365	C27807T	905	0.987845
379	2021-12-13	SRR17385365	A28271T	11149	0.996323
380	2021-12-13	SRR17385365	C28311T	10522	0.998099
381	2021-12-13	SRR17385365	G28881A	1227	0.99348
382	2021-12-13	SRR17385365	G28882A	1225	0.99102
383	2021-12-13	SRR17385365	G28883C	1232	0.997565
384	2021-12-13	SRR17385365	A29301G	6759	0.98269
385	2021-12-13	SRR17385365	Valid_VCF	0	0.0
386	2021-12-13	SRR17385366	C241T	330	1.0
387	2021-12-13	SRR17385366	C1077T	7154	0.026279
388	2021-12-13	SRR17385366	A2832G	647	0.927357
389	2021-12-13	SRR17385366	C3037T	7258	0.998209
390	2021-12-13	SRR17385366	T5386G	12288	0.997966
391	2021-12-13	SRR17385366	C7926T	12628	0.069766
392	2021-12-13	SRR17385366	G8393A	8070	0.998637
393	2021-12-13	SRR17385366	C10029T	4432	0.998195
394	2021-12-13	SRR17385366	T10135C	15338	0.998631
395	2021-12-13	SRR17385366	C10449A	6141	0.922163
396	2021-12-13	SRR17385366	A11537G	12899	0.997442
397	2021-12-13	SRR17385366	T13195C	36977	0.998404
398	2021-12-13	SRR17385366	A13595T	729	0.034294
399	2021-12-13	SRR17385366	C14408T	3099	0.999032
400	2021-12-13	SRR17385366	C15240T	7170	0.996374
401	2021-12-13	SRR17385366	A18163G	7494	0.997198
402	2021-12-13	SRR17385366	C21762T	5828	0.993308
403	2021-12-13	SRR17385366	C21846T	9521	0.998425
404	2021-12-13	SRR17385366	G22578A	236	0.995763
405	2021-12-13	SRR17385366	T22673C	38	1.0
406	2021-12-13	SRR17385366	C22674T	40	1.0
407	2021-12-13	SRR17385366	T22679C	43	1.0
408	2021-12-13	SRR17385366	C22686T	44	1.0
409	2021-12-13	SRR17385366	G22813T	46	0.934783
410	2021-12-13	SRR17385366	T22882G	29	0.551724
411	2021-12-13	SRR17385366	G22898A	23	1.0
412	2021-12-13	SRR17385366	G22992A	23	1.0
413	2021-12-13	SRR17385366	C22995A	22	1.0
414	2021-12-13	SRR17385366	A23013C	20	1.0
415	2021-12-13	SRR17385366	A23040G	31	1.0
416	2021-12-13	SRR17385366	G23048A	30	1.0
417	2021-12-13	SRR17385366	A23055G	28	1.0
418	2021-12-13	SRR17385366	A23063T	29	1.0
419	2021-12-13	SRR17385366	T23075C	28	1.0
420	2021-12-13	SRR17385366	C23202A	8314	0.997234
421	2021-12-13	SRR17385366	A23403G	10353	0.998744
422	2021-12-13	SRR17385366	C23525T	11352	0.998943
423	2021-12-13	SRR17385366	T23599G	15781	0.998796
424	2021-12-13	SRR17385366	C23604A	15245	0.998295
425	2021-12-13	SRR17385366	C23854A	780	0.997436
426	2021-12-13	SRR17385366	G23948T	707	1.0
427	2021-12-13	SRR17385366	C24130A	7004	0.996573
428	2021-12-13	SRR17385366	A24424T	13002	0.998846
429	2021-12-13	SRR17385366	T24469A	7024	0.999288
430	2021-12-13	SRR17385366	C24503T	5463	0.998169
431	2021-12-13	SRR17385366	C25000T	8937	0.756965
432	2021-12-13	SRR17385366	C25584T	9222	0.999458
433	2021-12-13	SRR17385366	C25708T	802	0.997506
434	2021-12-13	SRR17385366	G25907T	877	0.063854
435	2021-12-13	SRR17385366	C26270T	12477	0.999038
436	2021-12-13	SRR17385366	A26530G	9352	0.871151
437	2021-12-13	SRR17385366	C26577G	14723	0.875841
438	2021-12-13	SRR17385366	G26709A	15826	0.99583
439	2021-12-13	SRR17385366	A27259C	10471	0.995225
440	2021-12-13	SRR17385366	C27807T	266	0.966165
441	2021-12-13	SRR17385366	A28271T	11244	0.998577
442	2021-12-13	SRR17385366	C28311T	11362	0.99868
443	2021-12-13	SRR17385366	G28881A	1460	0.996575
444	2021-12-13	SRR17385366	G28882A	1455	0.997938
445	2021-12-13	SRR17385366	G28883C	1464	0.997951
446	2021-12-13	SRR17385366	A29301G	5985	0.980451
447	2021-12-13	SRR17385366	G29405C	822	0.021898
448	2021-12-13	SRR17385366	Valid_VCF	0	0.0
449	2021-12-13	SRR17385367	C241T	3552	0.997748
450	2021-12-13	SRR17385367	A2832G	5317	0.976114
451	2021-12-13	SRR17385367	C3037T	6266	0.993936
452	2021-12-13	SRR17385367	T5386G	7238	0.995855
453	2021-12-13	SRR17385367	G7272T	3665	0.020464
454	2021-12-13	SRR17385367	G8393A	5969	0.997152
455	2021-12-13	SRR17385367	C10029T	2713	0.997788
456	2021-12-13	SRR17385367	T10135C	7476	0.996656
457	2021-12-13	SRR17385367	C10449A	6208	0.977932
458	2021-12-13	SRR17385367	A11537G	11531	0.997745
459	2021-12-13	SRR17385367	T12015C	6379	0.993886
460	2021-12-13	SRR17385367	T13195C	20090	0.998059
461	2021-12-13	SRR17385367	C14408T	7495	0.997865
462	2021-12-13	SRR17385367	A14673C	5771	0.024259
463	2021-12-13	SRR17385367	C15173A	1081	0.037928
464	2021-12-13	SRR17385367	A15175T	1072	0.032649
465	2021-12-13	SRR17385367	C15240T	6679	0.99461
466	2021-12-13	SRR17385367	A18163G	9647	0.996372
467	2021-12-13	SRR17385367	C21762T	3470	0.993948
468	2021-12-13	SRR17385367	C21846T	5871	0.99506
469	2021-12-13	SRR17385367	G22578A	109	0.990826
470	2021-12-13	SRR17385367	T22673C	32	1.0
471	2021-12-13	SRR17385367	C22674T	34	1.0
472	2021-12-13	SRR17385367	T22679C	37	0.972973
473	2021-12-13	SRR17385367	C22686T	35	1.0
474	2021-12-13	SRR17385367	G22813T	38	0.894737
475	2021-12-13	SRR17385367	G22898A	27	0.925926
476	2021-12-13	SRR17385367	G22992A	21	1.0
477	2021-12-13	SRR17385367	C22995A	21	0.952381
478	2021-12-13	SRR17385367	A23013C	26	1.0
479	2021-12-13	SRR17385367	A23040G	27	1.0
480	2021-12-13	SRR17385367	G23048A	29	1.0
481	2021-12-13	SRR17385367	A23055G	27	1.0
482	2021-12-13	SRR17385367	A23063T	27	1.0
483	2021-12-13	SRR17385367	T23075C	22	1.0
484	2021-12-13	SRR17385367	C23202A	5980	0.995318
485	2021-12-13	SRR17385367	A23403G	6830	0.996193
486	2021-12-13	SRR17385367	C23525T	4904	0.997961
487	2021-12-13	SRR17385367	T23599G	7484	0.998397
488	2021-12-13	SRR17385367	C23604A	7260	0.998072
489	2021-12-13	SRR17385367	C23854A	2020	0.992574
490	2021-12-13	SRR17385367	G23948T	2028	0.996548
491	2021-12-13	SRR17385367	C24130A	4430	0.994808
492	2021-12-13	SRR17385367	A24424T	7840	0.997577
493	2021-12-13	SRR17385367	T24469A	5622	0.998043
494	2021-12-13	SRR17385367	C24503T	4290	0.996737
495	2021-12-13	SRR17385367	A24803G	4925	0.996345
496	2021-12-13	SRR17385367	C25000T	6169	0.64046
497	2021-12-13	SRR17385367	C25584T	4868	0.998562
498	2021-12-13	SRR17385367	C25708T	4798	0.993956
499	2021-12-13	SRR17385367	C26270T	6689	0.99716
500	2021-12-13	SRR17385367	G26709A	7397	0.994728
501	2021-12-13	SRR17385367	A27259C	7544	0.994433
502	2021-12-13	SRR17385367	C27493T	5155	0.317556
503	2021-12-13	SRR17385367	C27807T	1079	0.998146
504	2021-12-13	SRR17385367	A28271T	5888	0.994565
505	2021-12-13	SRR17385367	C28311T	5970	0.99799
506	2021-12-13	SRR17385367	G28881A	938	0.996802
507	2021-12-13	SRR17385367	G28882A	936	0.995726
508	2021-12-13	SRR17385367	G28883C	937	0.996798
509	2021-12-13	SRR17385367	A29301G	2747	0.977066
510	2021-12-13	SRR17385367	Valid_VCF	0	0.0
511	2021-12-13	SRR17385368	C241T	361	1.0
512	2021-12-13	SRR17385368	A2832G	1031	0.886518
513	2021-12-13	SRR17385368	C3037T	7652	0.997517
514	2021-12-13	SRR17385368	T5386G	11559	0.997318
515	2021-12-13	SRR17385368	G8393A	7845	0.99847
516	2021-12-13	SRR17385368	C10029T	4038	0.998019
517	2021-12-13	SRR17385368	T10135C	13707	0.998906
518	2021-12-13	SRR17385368	C10449A	6132	0.923027
519	2021-12-13	SRR17385368	A11537G	13311	0.998497
520	2021-12-13	SRR17385368	T13195C	35437	0.998561
521	2021-12-13	SRR17385368	G14268A	7713	0.998833
522	2021-12-13	SRR17385368	C14408T	3066	0.998695
523	2021-12-13	SRR17385368	C15157A	366	0.057377
524	2021-12-13	SRR17385368	A18163G	7879	0.997589
525	2021-12-13	SRR17385368	A18585T	10292	0.020793
526	2021-12-13	SRR17385368	A21222G	2446	0.998365
527	2021-12-13	SRR17385368	C21762T	5259	0.996007
528	2021-12-13	SRR17385368	C21846T	8847	0.998644
529	2021-12-13	SRR17385368	G22578A	175	0.988571
530	2021-12-13	SRR17385368	T22673C	32	1.0
531	2021-12-13	SRR17385368	C22674T	34	1.0
532	2021-12-13	SRR17385368	T22679C	37	1.0
533	2021-12-13	SRR17385368	C22686T	34	1.0
534	2021-12-13	SRR17385368	G22813T	29	0.862069
535	2021-12-13	SRR17385368	T22882G	32	0.6875
536	2021-12-13	SRR17385368	G22898A	24	1.0
537	2021-12-13	SRR17385368	G22992A	21	1.0
538	2021-12-13	SRR17385368	C22995A	23	1.0
539	2021-12-13	SRR17385368	A23013C	25	1.0
540	2021-12-13	SRR17385368	A23040G	24	0.958333
541	2021-12-13	SRR17385368	G23048A	28	1.0
542	2021-12-13	SRR17385368	A23055G	25	1.0
543	2021-12-13	SRR17385368	A23063T	27	1.0
544	2021-12-13	SRR17385368	T23075C	23	1.0
545	2021-12-13	SRR17385368	A23403G	8950	0.997989
546	2021-12-13	SRR17385368	C23525T	9687	0.998968
547	2021-12-13	SRR17385368	T23599G	13449	0.998587
548	2021-12-13	SRR17385368	C23604A	13004	0.998462
549	2021-12-13	SRR17385368	C23854A	805	0.996273
550	2021-12-13	SRR17385368	G23948T	682	0.998534
551	2021-12-13	SRR17385368	C24130A	6128	0.996899
552	2021-12-13	SRR17385368	A24424T	11824	0.998562
553	2021-12-13	SRR17385368	T24469A	7132	0.998458
554	2021-12-13	SRR17385368	C24503T	5322	0.998121
555	2021-12-13	SRR17385368	C25584T	9002	0.998778
556	2021-12-13	SRR17385368	C25708T	1191	0.995802
557	2021-12-13	SRR17385368	G25907T	1214	0.028007
558	2021-12-13	SRR17385368	C26270T	12459	0.998796
559	2021-12-13	SRR17385368	A26530G	9594	0.89285
560	2021-12-13	SRR17385368	C26577G	14236	0.852346
561	2021-12-13	SRR17385368	G26709A	14660	0.996316
562	2021-12-13	SRR17385368	A27259C	9764	0.995699
563	2021-12-13	SRR17385368	C27807T	403	0.995037
564	2021-12-13	SRR17385368	A28271T	8996	0.997999
565	2021-12-13	SRR17385368	C28311T	9532	0.998636
566	2021-12-13	SRR17385368	G28881A	1807	0.997786
567	2021-12-13	SRR17385368	G28882A	1805	0.996122
568	2021-12-13	SRR17385368	G28883C	1813	0.996691
569	2021-12-13	SRR17385368	A29301G	5545	0.979982
570	2021-12-13	SRR17385368	Valid_VCF	0	0.0
571	2021-12-13	SRR17385369	C241T	2688	0.99628
572	2021-12-13	SRR17385369	C3037T	7285	0.994784
573	2021-12-13	SRR17385369	T5386G	7979	0.996115
574	2021-12-13	SRR17385369	T7147G	5321	0.02368
575	2021-12-13	SRR17385369	G8393A	5011	0.997605
576	2021-12-13	SRR17385369	A9970G	9644	0.027063
577	2021-12-13	SRR17385369	C10029T	8725	0.996218
578	2021-12-13	SRR17385369	T10135C	9001	0.997445
579	2021-12-13	SRR17385369	C10449A	6499	0.966303
580	2021-12-13	SRR17385369	A11537G	15534	0.997296
581	2021-12-13	SRR17385369	T13195C	24846	0.997666
582	2021-12-13	SRR17385369	C14408T	5713	0.997024
583	2021-12-13	SRR17385369	C15240T	6077	0.945697
584	2021-12-13	SRR17385369	T16406G	6490	0.029276
585	2021-12-13	SRR17385369	A18163G	7108	0.996061
586	2021-12-13	SRR17385369	A18585T	4241	0.02688
587	2021-12-13	SRR17385369	C21762T	2701	0.990004
588	2021-12-13	SRR17385369	C21846T	4377	0.998629
589	2021-12-13	SRR17385369	G22578A	816	0.984069
590	2021-12-13	SRR17385369	T22673C	80	1.0
591	2021-12-13	SRR17385369	C22674T	84	1.0
592	2021-12-13	SRR17385369	T22679C	93	1.0
593	2021-12-13	SRR17385369	C22686T	100	1.0
594	2021-12-13	SRR17385369	G22813T	155	0.516129
595	2021-12-13	SRR17385369	T22882G	340	0.932353
596	2021-12-13	SRR17385369	G22898A	402	0.985075
597	2021-12-13	SRR17385369	G22992A	339	0.99705
598	2021-12-13	SRR17385369	C22995A	365	0.99726
599	2021-12-13	SRR17385369	A23013C	354	0.991525
600	2021-12-13	SRR17385369	A23040G	441	0.995465
601	2021-12-13	SRR17385369	G23048A	463	1.0
602	2021-12-13	SRR17385369	A23055G	417	0.992806
603	2021-12-13	SRR17385369	A23063T	410	0.997561
604	2021-12-13	SRR17385369	T23075C	358	1.0
605	2021-12-13	SRR17385369	A23403G	4724	0.996613
606	2021-12-13	SRR17385369	C23525T	4166	0.9976
607	2021-12-13	SRR17385369	T23599G	6165	0.99708
608	2021-12-13	SRR17385369	C23604A	5961	0.994967
609	2021-12-13	SRR17385369	C23854A	2340	0.994017
610	2021-12-13	SRR17385369	G23948T	2054	0.996592
611	2021-12-13	SRR17385369	C24130A	3737	0.995183
612	2021-12-13	SRR17385369	T24194C	3915	0.997701
613	2021-12-13	SRR17385369	A24424T	6599	0.997575
614	2021-12-13	SRR17385369	T24469A	5893	0.997794
615	2021-12-13	SRR17385369	C24503T	4549	0.996483
616	2021-12-13	SRR17385369	C25000T	9161	0.386748
617	2021-12-13	SRR17385369	G25314T	3623	0.025393
618	2021-12-13	SRR17385369	C25317G	3416	0.026054
619	2021-12-13	SRR17385369	C25584T	4173	0.997364
620	2021-12-13	SRR17385369	C25708T	6323	0.993199
621	2021-12-13	SRR17385369	C26270T	13619	0.998238
622	2021-12-13	SRR17385369	C26577G	9757	0.73455
623	2021-12-13	SRR17385369	G26709A	9077	0.992398
624	2021-12-13	SRR17385369	A27259C	6580	0.992553
625	2021-12-13	SRR17385369	A28271T	4034	0.998761
626	2021-12-13	SRR17385369	C28311T	3982	0.998242
627	2021-12-13	SRR17385369	G28881A	2961	0.99696
628	2021-12-13	SRR17385369	G28882A	2949	0.994574
629	2021-12-13	SRR17385369	G28883C	2961	0.994596
630	2021-12-13	SRR17385369	A29301G	5625	0.948267
631	2021-12-13	SRR17385369	Valid_VCF	0	0.0
632	2021-12-13	SRR17385370	C241T	1299	0.995381
633	2021-12-13	SRR17385370	A2832G	4563	0.946307
634	2021-12-13	SRR17385370	C3037T	10132	0.997138
635	2021-12-13	SRR17385370	T5386G	12987	0.997613
636	2021-12-13	SRR17385370	G8393A	8104	0.998889
637	2021-12-13	SRR17385370	C10029T	6901	0.998261
638	2021-12-13	SRR17385370	T10135C	13440	0.999107
639	2021-12-13	SRR17385370	C10449A	9962	0.916784
640	2021-12-13	SRR17385370	A11537G	15932	0.998807
641	2021-12-13	SRR17385370	T13195C	50334	0.998589
642	2021-12-13	SRR17385370	C14408T	4764	0.998321
643	2021-12-13	SRR17385370	C15240T	9589	0.988529
644	2021-12-13	SRR17385370	A18163G	11605	0.998449
645	2021-12-13	SRR17385370	G20134T	6733	0.083618
646	2021-12-13	SRR17385370	C21762T	5013	0.994215
647	2021-12-13	SRR17385370	C21846T	7982	0.998872
648	2021-12-13	SRR17385370	G22578A	728	0.987637
649	2021-12-13	SRR17385370	T22673C	31	1.0
650	2021-12-13	SRR17385370	C22674T	31	1.0
651	2021-12-13	SRR17385370	T22679C	32	0.96875
652	2021-12-13	SRR17385370	C22686T	36	1.0
653	2021-12-13	SRR17385370	G22813T	42	0.690476
654	2021-12-13	SRR17385370	T22882G	71	0.873239
655	2021-12-13	SRR17385370	G22898A	65	0.984615
656	2021-12-13	SRR17385370	G22992A	61	1.0
657	2021-12-13	SRR17385370	C22995A	63	1.0
658	2021-12-13	SRR17385370	A23013C	50	1.0
659	2021-12-13	SRR17385370	A23040G	84	1.0
660	2021-12-13	SRR17385370	G23048A	86	1.0
661	2021-12-13	SRR17385370	A23055G	84	1.0
662	2021-12-13	SRR17385370	A23063T	88	1.0
663	2021-12-13	SRR17385370	T23075C	90	1.0
664	2021-12-13	SRR17385370	A23403G	8360	0.998565
665	2021-12-13	SRR17385370	C23525T	8209	0.999025
666	2021-12-13	SRR17385370	T23599G	12008	0.998418
667	2021-12-13	SRR17385370	C23604A	11630	0.998194
668	2021-12-13	SRR17385370	C23854A	3033	0.994395
669	2021-12-13	SRR17385370	G23948T	2521	0.99762
670	2021-12-13	SRR17385370	C24130A	6564	0.997715
671	2021-12-13	SRR17385370	A24424T	11604	0.998621
672	2021-12-13	SRR17385370	C24503T	6099	0.998032
673	2021-12-13	SRR17385370	C25584T	7936	0.999244
674	2021-12-13	SRR17385370	C25708T	4671	0.996575
675	2021-12-13	SRR17385370	C26270T	22522	0.998446
676	2021-12-13	SRR17385370	A26530G	21593	0.923772
677	2021-12-13	SRR17385370	C26577G	23344	0.664882
678	2021-12-13	SRR17385370	G26709A	20923	0.997276
679	2021-12-13	SRR17385370	A27259C	10995	0.993815
680	2021-12-13	SRR17385370	C27807T	1849	0.995673
681	2021-12-13	SRR17385370	A28271T	7900	0.998481
682	2021-12-13	SRR17385370	C28311T	8262	0.998427
683	2021-12-13	SRR17385370	G28881A	2747	0.997088
684	2021-12-13	SRR17385370	G28882A	2730	0.997436
685	2021-12-13	SRR17385370	G28883C	2739	0.995984
686	2021-12-13	SRR17385370	A29301G	6380	0.937461
687	2021-12-13	SRR17385370	Valid_VCF	0	0.0
688	2021-12-13	SRR17385371	C241T	286	1.0
689	2021-12-13	SRR17385371	A2832G	543	0.918969
690	2021-12-13	SRR17385371	C3037T	6307	0.997463
691	2021-12-13	SRR17385371	T5386G	12775	0.997652
692	2021-12-13	SRR17385371	G8393A	8878	0.998423
693	2021-12-13	SRR17385371	C10029T	3231	0.997524
694	2021-12-13	SRR17385371	T10135C	15515	0.998518
695	2021-12-13	SRR17385371	C10449A	4700	0.92383
696	2021-12-13	SRR17385371	A11537G	13421	0.998584
697	2021-12-13	SRR17385371	T13195C	35741	0.998685
698	2021-12-13	SRR17385371	G14268A	8924	0.998319
699	2021-12-13	SRR17385371	C14408T	3433	0.999126
700	2021-12-13	SRR17385371	C15157A	182	0.093407
701	2021-12-13	SRR17385371	C15240T	5996	0.994997
702	2021-12-13	SRR17385371	A18163G	9109	0.997475
703	2021-12-13	SRR17385371	A18585T	12241	0.020423
704	2021-12-13	SRR17385371	A21222G	1664	0.998197
705	2021-12-13	SRR17385371	C21762T	6360	0.992767
706	2021-12-13	SRR17385371	C21846T	10587	0.998678
707	2021-12-13	SRR17385371	G22578A	111	0.990991
708	2021-12-13	SRR17385371	G23048A	20	1.0
709	2021-12-13	SRR17385371	C23202A	9540	0.997589
710	2021-12-13	SRR17385371	A23403G	10954	0.99717
711	2021-12-13	SRR17385371	C23525T	8836	0.998755
712	2021-12-13	SRR17385371	T23599G	12316	0.998457
713	2021-12-13	SRR17385371	C23604A	11920	0.99807
714	2021-12-13	SRR17385371	C23854A	653	0.998469
715	2021-12-13	SRR17385371	G23948T	600	1.0
716	2021-12-13	SRR17385371	C24130A	6810	0.998385
717	2021-12-13	SRR17385371	A24424T	13483	0.998813
718	2021-12-13	SRR17385371	T24469A	7795	0.998845
719	2021-12-13	SRR17385371	C24503T	5864	0.998465
720	2021-12-13	SRR17385371	C25584T	9114	0.998574
721	2021-12-13	SRR17385371	C25708T	571	0.991243
722	2021-12-13	SRR17385371	C26270T	7966	0.998619
723	2021-12-13	SRR17385371	G26709A	14002	0.996429
724	2021-12-13	SRR17385371	C27059T	2326	0.05288
725	2021-12-13	SRR17385371	A27259C	9100	0.994835
726	2021-12-13	SRR17385371	C27807T	188	0.994681
727	2021-12-13	SRR17385371	A28271T	12123	0.998185
728	2021-12-13	SRR17385371	C28311T	12245	0.998448
729	2021-12-13	SRR17385371	G28881A	1279	0.997654
730	2021-12-13	SRR17385371	G28882A	1276	0.999216
731	2021-12-13	SRR17385371	G28883C	1281	0.998439
732	2021-12-13	SRR17385371	A29301G	5768	0.989598
733	2021-12-13	SRR17385371	Valid_VCF	0	0.0
734	2021-12-06	SRR17385372	C241T	3343	0.998504
735	2021-12-06	SRR17385372	T1783C	10931	0.993505
736	2021-12-06	SRR17385372	A2832G	19717	0.981792
737	2021-12-06	SRR17385372	C3037T	17498	0.996914
738	2021-12-06	SRR17385372	T5386G	23841	0.996602
739	2021-12-06	SRR17385372	G8393A	14547	0.998488
740	2021-12-06	SRR17385372	C10029T	13486	0.997331
741	2021-12-06	SRR17385372	T10135C	23930	0.998203
742	2021-12-06	SRR17385372	C10449A	18878	0.970707
743	2021-12-06	SRR17385372	A11537G	28103	0.997829
744	2021-12-06	SRR17385372	T13195C	86069	0.998176
745	2021-12-06	SRR17385372	C14408T	17949	0.9961
746	2021-12-06	SRR17385372	A14673C	14100	0.024326
747	2021-12-06	SRR17385372	C15240T	21761	0.982078
748	2021-12-06	SRR17385372	T16406G	13038	0.038503
749	2021-12-06	SRR17385372	A18163G	23428	0.99586
750	2021-12-06	SRR17385372	C21762T	10456	0.991775
751	2021-12-06	SRR17385372	C21846T	16831	0.998158
752	2021-12-06	SRR17385372	G22578A	2387	0.99204
753	2021-12-06	SRR17385372	T22673C	1519	0.99605
754	2021-12-06	SRR17385372	C22674T	1610	0.998758
755	2021-12-06	SRR17385372	T22679C	1768	0.995475
756	2021-12-06	SRR17385372	C22686T	1817	0.997248
757	2021-12-06	SRR17385372	G22813T	1788	0.932327
758	2021-12-06	SRR17385372	T22882G	1377	0.557734
759	2021-12-06	SRR17385372	G22898A	952	0.912815
760	2021-12-06	SRR17385372	G22992A	769	0.993498
761	2021-12-06	SRR17385372	C22995A	830	0.998795
762	2021-12-06	SRR17385372	A23013C	825	0.996364
763	2021-12-06	SRR17385372	A23040G	1037	0.997107
764	2021-12-06	SRR17385372	G23048A	1097	1.0
765	2021-12-06	SRR17385372	A23055G	1030	0.998058
766	2021-12-06	SRR17385372	A23063T	1062	0.996234
767	2021-12-06	SRR17385372	T23075C	928	0.997845
768	2021-12-06	SRR17385372	C23202A	15848	0.988516
769	2021-12-06	SRR17385372	A23403G	17536	0.99675
770	2021-12-06	SRR17385372	C23525T	15224	0.997701
771	2021-12-06	SRR17385372	T23599G	23076	0.997877
772	2021-12-06	SRR17385372	C23604A	22337	0.997403
773	2021-12-06	SRR17385372	C23854A	7386	0.994043
774	2021-12-06	SRR17385372	G23948T	6583	0.996658
775	2021-12-06	SRR17385372	C24130A	12545	0.992348
776	2021-12-06	SRR17385372	A24424T	21524	0.997491
777	2021-12-06	SRR17385372	C24503T	12472	0.997194
778	2021-12-06	SRR17385372	C25000T	23364	0.475475
779	2021-12-06	SRR17385372	C25584T	14544	0.998556
780	2021-12-06	SRR17385372	C25708T	15004	0.995068
781	2021-12-06	SRR17385372	C26270T	50528	0.998397
782	2021-12-06	SRR17385372	A26530G	45721	0.847247
783	2021-12-06	SRR17385372	C26577G	49381	0.60337
784	2021-12-06	SRR17385372	G26709A	46727	0.994586
785	2021-12-06	SRR17385372	A27259C	23809	0.99412
786	2021-12-06	SRR17385372	C27807T	6013	0.985365
787	2021-12-06	SRR17385372	A28271T	14611	0.998152
788	2021-12-06	SRR17385372	C28311T	14578	0.998148
789	2021-12-06	SRR17385372	G28881A	7612	0.996584
790	2021-12-06	SRR17385372	G28882A	7584	0.996835
791	2021-12-06	SRR17385372	G28883C	7616	0.996717
792	2021-12-06	SRR17385372	A29301G	16630	0.921106
793	2021-12-06	SRR17385372	Valid_VCF	0	0.0
794	2021-12-06	SRR17385373	C241T	2624	0.997713
795	2021-12-06	SRR17385373	A2832G	12916	0.983199
796	2021-12-06	SRR17385373	C3037T	15297	0.995293
797	2021-12-06	SRR17385373	T5386G	20238	0.996393
798	2021-12-06	SRR17385373	G8393A	14441	0.997438
799	2021-12-06	SRR17385373	C10029T	10397	0.997884
800	2021-12-06	SRR17385373	T10135C	22923	0.99843
801	2021-12-06	SRR17385373	C10449A	17684	0.972631
802	2021-12-06	SRR17385373	A11537G	22755	0.99811
803	2021-12-06	SRR17385373	C12880T	22032	0.997594
804	2021-12-06	SRR17385373	T13195C	63542	0.998426
805	2021-12-06	SRR17385373	C14408T	17351	0.997579
806	2021-12-06	SRR17385373	A14673C	14425	0.027314
807	2021-12-06	SRR17385373	C15240T	20314	0.986856
808	2021-12-06	SRR17385373	T16406G	7502	0.029059
809	2021-12-06	SRR17385373	A18163G	23004	0.99574
810	2021-12-06	SRR17385373	C21762T	9655	0.990989
811	2021-12-06	SRR17385373	C21846T	16133	0.99814
812	2021-12-06	SRR17385373	T22207G	359	0.052925
813	2021-12-06	SRR17385373	G22578A	1282	0.98986
814	2021-12-06	SRR17385373	T22673C	775	0.99871
815	2021-12-06	SRR17385373	C22674T	798	0.996241
816	2021-12-06	SRR17385373	T22679C	876	0.997717
817	2021-12-06	SRR17385373	C22686T	911	0.994512
818	2021-12-06	SRR17385373	G22813T	914	0.931072
819	2021-12-06	SRR17385373	T22882G	742	0.561995
820	2021-12-06	SRR17385373	G22898A	498	0.961847
821	2021-12-06	SRR17385373	G22992A	384	0.994792
822	2021-12-06	SRR17385373	C22995A	401	0.995012
823	2021-12-06	SRR17385373	A23013C	413	0.997579
824	2021-12-06	SRR17385373	A23040G	519	0.998073
825	2021-12-06	SRR17385373	G23048A	548	0.998175
826	2021-12-06	SRR17385373	A23055G	527	1.0
827	2021-12-06	SRR17385373	A23063T	569	1.0
828	2021-12-06	SRR17385373	T23075C	511	0.996086
829	2021-12-06	SRR17385373	A23403G	18266	0.997317
830	2021-12-06	SRR17385373	C23525T	15072	0.998607
831	2021-12-06	SRR17385373	T23599G	22142	0.99851
832	2021-12-06	SRR17385373	C23604A	21533	0.996889
833	2021-12-06	SRR17385373	C23854A	6649	0.993683
834	2021-12-06	SRR17385373	G23948T	6017	0.996842
835	2021-12-06	SRR17385373	C24130A	12102	0.995538
836	2021-12-06	SRR17385373	A24424T	21147	0.998203
837	2021-12-06	SRR17385373	C24503T	10961	0.997902
838	2021-12-06	SRR17385373	C25000T	20336	0.540765
839	2021-12-06	SRR17385373	C25584T	14258	0.998317
840	2021-12-06	SRR17385373	C25708T	9047	0.993921
841	2021-12-06	SRR17385373	C26270T	34813	0.998305
842	2021-12-06	SRR17385373	A26530G	27570	0.865542
843	2021-12-06	SRR17385373	C26577G	33328	0.725966
844	2021-12-06	SRR17385373	G26709A	32470	0.994302
845	2021-12-06	SRR17385373	A27259C	22403	0.993171
846	2021-12-06	SRR17385373	A28271T	14632	0.998086
847	2021-12-06	SRR17385373	C28311T	13973	0.998712
848	2021-12-06	SRR17385373	G28881A	3410	0.995015
849	2021-12-06	SRR17385373	G28882A	3393	0.992927
850	2021-12-06	SRR17385373	G28883C	3407	0.99413
851	2021-12-06	SRR17385373	A29301G	10911	0.958757
852	2021-12-06	SRR17385373	Valid_VCF	0	0.0
853	2021-12-13	SRR17385374	C241T	1877	0.998402
854	2021-12-13	SRR17385374	A1644C	2961	0.033772
855	2021-12-13	SRR17385374	T1647A	2801	0.043913
856	2021-12-13	SRR17385374	T1656A	2881	0.038528
857	2021-12-13	SRR17385374	G1659T	2911	0.036757
858	2021-12-13	SRR17385374	A2832G	1181	0.999153
859	2021-12-13	SRR17385374	C3037T	5683	0.996129
860	2021-12-13	SRR17385374	T3668G	1440	0.020833
861	2021-12-13	SRR17385374	G3671T	1519	0.020408
862	2021-12-13	SRR17385374	A3680C	1521	0.024984
863	2021-12-13	SRR17385374	C3683A	1489	0.026192
864	2021-12-13	SRR17385374	T5118A	5752	0.05685
865	2021-12-13	SRR17385374	T5119A	5748	0.056889
866	2021-12-13	SRR17385374	T5120A	5637	0.057123
867	2021-12-13	SRR17385374	T5386G	5695	0.996664
868	2021-12-13	SRR17385374	G5515T	5338	0.998127
869	2021-12-13	SRR17385374	G5743C	2670	0.047191
870	2021-12-13	SRR17385374	T5744C	2587	0.052957
871	2021-12-13	SRR17385374	G5765A	2577	0.021343
872	2021-12-13	SRR17385374	A7507C	7690	0.022107
873	2021-12-13	SRR17385374	C8384T	1212	0.022277
874	2021-12-13	SRR17385374	G8393A	2164	0.497227
875	2021-12-13	SRR17385374	C10029T	5740	0.998606
876	2021-12-13	SRR17385374	C10449A	3473	0.998848
877	2021-12-13	SRR17385374	A11537G	5490	0.998907
878	2021-12-13	SRR17385374	T13195C	2147	0.998137
879	2021-12-13	SRR17385374	C14325T	7074	0.027848
880	2021-12-13	SRR17385374	C14408T	6447	0.998139
881	2021-12-13	SRR17385374	C15240T	2437	0.998359
882	2021-12-13	SRR17385374	T15682A	2162	0.024514
883	2021-12-13	SRR17385374	T15685A	2235	0.025503
884	2021-12-13	SRR17385374	G17259T	2183	0.438846
885	2021-12-13	SRR17385374	T17543A	3360	0.035417
886	2021-12-13	SRR17385374	A18163G	1265	0.996838
887	2021-12-13	SRR17385374	G19132T	4546	0.056093
888	2021-12-13	SRR17385374	A19137C	4668	0.052057
889	2021-12-13	SRR17385374	C19145T	4628	0.02312
890	2021-12-13	SRR17385374	A21137G	3687	0.996474
891	2021-12-13	SRR17385374	A21417T	1882	0.02763
892	2021-12-13	SRR17385374	C21762T	1742	0.997704
893	2021-12-13	SRR17385374	C21846T	2582	0.998064
894	2021-12-13	SRR17385374	G22813T	2345	0.998721
895	2021-12-13	SRR17385374	T22882G	2261	0.91464
896	2021-12-13	SRR17385374	G22898A	2168	0.877306
897	2021-12-13	SRR17385374	G22992A	2144	0.999067
898	2021-12-13	SRR17385374	C22995A	2116	0.997637
899	2021-12-13	SRR17385374	A23013C	2172	0.989411
900	2021-12-13	SRR17385374	A23040G	2110	0.999052
901	2021-12-13	SRR17385374	G23048A	1978	0.999494
902	2021-12-13	SRR17385374	A23055G	1913	0.998955
903	2021-12-13	SRR17385374	A23063T	1790	0.997765
904	2021-12-13	SRR17385374	T23075C	1797	0.994992
905	2021-12-13	SRR17385374	C23202A	6263	0.998084
906	2021-12-13	SRR17385374	G23264A	7150	0.029371
907	2021-12-13	SRR17385374	A23403G	3072	0.996094
908	2021-12-13	SRR17385374	C23525T	3178	0.997168
909	2021-12-13	SRR17385374	T23599G	4486	0.998663
910	2021-12-13	SRR17385374	C23604A	4485	0.998216
911	2021-12-13	SRR17385374	C23854A	898	0.998886
912	2021-12-13	SRR17385374	G23948T	828	1.0
913	2021-12-13	SRR17385374	C24130A	5894	0.780794
914	2021-12-13	SRR17385374	A24424T	8763	0.997946
915	2021-12-13	SRR17385374	T24469A	10344	0.997777
916	2021-12-13	SRR17385374	C24503T	9479	0.998312
917	2021-12-13	SRR17385374	A24942T	10679	0.024628
918	2021-12-13	SRR17385374	C25000T	7133	0.997897
919	2021-12-13	SRR17385374	C25584T	2211	0.935323
920	2021-12-13	SRR17385374	C26042T	2857	0.050753
921	2021-12-13	SRR17385374	C26044G	2774	0.05119
922	2021-12-13	SRR17385374	A26046G	2844	0.052039
923	2021-12-13	SRR17385374	T26089A	2421	0.028088
924	2021-12-13	SRR17385374	C26270T	2200	0.999545
925	2021-12-13	SRR17385374	A26530G	3540	0.99661
926	2021-12-13	SRR17385374	C26542A	3312	0.023853
927	2021-12-13	SRR17385374	T26545G	3241	0.022832
928	2021-12-13	SRR17385374	C26577G	3702	0.998379
929	2021-12-13	SRR17385374	G26709A	5675	0.741498
930	2021-12-13	SRR17385374	A27259C	3510	0.971795
931	2021-12-13	SRR17385374	C27335T	2833	0.050477
932	2021-12-13	SRR17385374	A27344T	2903	0.043059
933	2021-12-13	SRR17385374	A27345T	2915	0.043225
934	2021-12-13	SRR17385374	A27354G	2960	0.031081
935	2021-12-13	SRR17385374	C27807T	2268	0.995591
936	2021-12-13	SRR17385374	A28271T	8077	0.997029
937	2021-12-13	SRR17385374	C28311T	6239	0.998397
938	2021-12-13	SRR17385374	G28881A	2870	0.99547
939	2021-12-13	SRR17385374	G28882A	2827	0.995755
940	2021-12-13	SRR17385374	G28883C	2933	0.998295
941	2021-12-13	SRR17385374	A29039T	4523	0.021225
942	2021-12-13	SRR17385374	Valid_VCF	0	0.0
943	2021-12-06	SRR17385375	G72A	813	0.02952
944	2021-12-06	SRR17385375	C241T	802	0.996259
945	2021-12-06	SRR17385375	A2832G	3673	0.977403
946	2021-12-06	SRR17385375	C3037T	8753	0.996687
947	2021-12-06	SRR17385375	T5260A	4194	0.032427
948	2021-12-06	SRR17385375	T5386G	12264	0.996738
949	2021-12-06	SRR17385375	G8393A	12057	0.998009
950	2021-12-06	SRR17385375	C10029T	5461	0.997803
951	2021-12-06	SRR17385375	T10135C	20205	0.998268
952	2021-12-06	SRR17385375	C10449A	13989	0.973408
953	2021-12-06	SRR17385375	A11537G	12695	0.998031
954	2021-12-06	SRR17385375	T13195C	40093	0.998079
955	2021-12-06	SRR17385375	C14408T	12632	0.998338
956	2021-12-06	SRR17385375	T15176A	1182	0.043147
957	2021-12-06	SRR17385375	C15240T	16581	0.995537
958	2021-12-06	SRR17385375	A18163G	21599	0.997361
959	2021-12-06	SRR17385375	C21762T	8982	0.991539
960	2021-12-06	SRR17385375	C21846T	15176	0.998023
961	2021-12-06	SRR17385375	G22139C	256	0.125
962	2021-12-06	SRR17385375	G22578A	506	0.990119
963	2021-12-06	SRR17385375	T22673C	316	0.996835
964	2021-12-06	SRR17385375	C22674T	336	0.997024
965	2021-12-06	SRR17385375	T22679C	366	0.997268
966	2021-12-06	SRR17385375	C22686T	366	0.994536
967	2021-12-06	SRR17385375	G22813T	341	0.929619
968	2021-12-06	SRR17385375	T22882G	283	0.551237
969	2021-12-06	SRR17385375	G22898A	178	0.960674
970	2021-12-06	SRR17385375	G22992A	155	0.993548
971	2021-12-06	SRR17385375	C22995A	171	0.994152
972	2021-12-06	SRR17385375	A23013C	183	0.994536
973	2021-12-06	SRR17385375	A23040G	218	1.0
974	2021-12-06	SRR17385375	G23048A	250	1.0
975	2021-12-06	SRR17385375	A23055G	238	1.0
976	2021-12-06	SRR17385375	A23063T	247	0.995951
977	2021-12-06	SRR17385375	T23075C	201	1.0
978	2021-12-06	SRR17385375	A23403G	18249	0.997151
979	2021-12-06	SRR17385375	C23525T	11616	0.998364
980	2021-12-06	SRR17385375	T23599G	17689	0.997908
981	2021-12-06	SRR17385375	C23604A	17169	0.99802
982	2021-12-06	SRR17385375	C23854A	3594	0.996105
983	2021-12-06	SRR17385375	G23948T	3298	0.996968
984	2021-12-06	SRR17385375	C24130A	9593	0.995726
985	2021-12-06	SRR17385375	A24424T	17210	0.998431
986	2021-12-06	SRR17385375	T24469A	10299	0.997767
987	2021-12-06	SRR17385375	C24503T	7860	0.998728
988	2021-12-06	SRR17385375	C25000T	15379	0.709864
989	2021-12-06	SRR17385375	C25584T	12866	0.998756
990	2021-12-06	SRR17385375	C25708T	3518	0.995736
991	2021-12-06	SRR17385375	C26270T	20101	0.998607
992	2021-12-06	SRR17385375	G26709A	22739	0.994987
993	2021-12-06	SRR17385375	C27040A	1757	0.021628
994	2021-12-06	SRR17385375	A27259C	20749	0.995614
995	2021-12-06	SRR17385375	A28271T	15260	0.997969
996	2021-12-06	SRR17385375	C28311T	14662	0.998704
997	2021-12-06	SRR17385375	G28881A	1267	0.996843
998	2021-12-06	SRR17385375	G28882A	1262	0.99683
999	2021-12-06	SRR17385375	G28883C	1272	0.996069
1000	2021-12-06	SRR17385375	A29301G	5908	0.970718
1001	2021-12-06	SRR17385375	Valid_VCF	0	0.0
1002	2021-12-06	SRR17385376	C241T	1010	0.992079
1003	2021-12-06	SRR17385376	C300A	1009	0.08226
1004	2021-12-06	SRR17385376	C300T	1009	0.903865
1005	2021-12-06	SRR17385376	C2470T	15684	0.993305
1006	2021-12-06	SRR17385376	A2832G	5078	0.979716
1007	2021-12-06	SRR17385376	C3037T	11765	0.99609
1008	2021-12-06	SRR17385376	T5386G	16632	0.996513
1009	2021-12-06	SRR17385376	G7151T	306	0.055556
1010	2021-12-06	SRR17385376	G7178T	326	0.052147
1011	2021-12-06	SRR17385376	C7843T	17726	0.038587
1012	2021-12-06	SRR17385376	G8393A	15484	0.998321
1013	2021-12-06	SRR17385376	C10029T	6997	0.996427
1014	2021-12-06	SRR17385376	C10449A	18049	0.964763
1015	2021-12-06	SRR17385376	A11537G	18719	0.996902
1016	2021-12-06	SRR17385376	T13195C	55401	0.99843
1017	2021-12-06	SRR17385376	C14408T	17293	0.997456
1018	2021-12-06	SRR17385376	A14673C	18675	0.025756
1019	2021-12-06	SRR17385376	C15240T	24111	0.993986
1020	2021-12-06	SRR17385376	A18163G	28914	0.996057
1021	2021-12-06	SRR17385376	C21595T	7000	0.996429
1022	2021-12-06	SRR17385376	C21762T	12294	0.991703
1023	2021-12-06	SRR17385376	C21846T	19848	0.997934
1024	2021-12-06	SRR17385376	G22578A	778	0.996144
1025	2021-12-06	SRR17385376	G22599A	747	0.994645
1026	2021-12-06	SRR17385376	T22673C	595	1.0
1027	2021-12-06	SRR17385376	C22674T	623	0.998395
1028	2021-12-06	SRR17385376	T22679C	675	0.997037
1029	2021-12-06	SRR17385376	C22686T	710	1.0
1030	2021-12-06	SRR17385376	G22813T	751	0.95739
1031	2021-12-06	SRR17385376	T22882G	460	0.363043
1032	2021-12-06	SRR17385376	G22898A	213	0.967136
1033	2021-12-06	SRR17385376	G22992A	193	0.989637
1034	2021-12-06	SRR17385376	C22995A	208	0.995192
1035	2021-12-06	SRR17385376	A23013C	206	0.995146
1036	2021-12-06	SRR17385376	A23040G	243	0.995885
1037	2021-12-06	SRR17385376	G23048A	258	1.0
1038	2021-12-06	SRR17385376	A23055G	249	1.0
1039	2021-12-06	SRR17385376	A23063T	267	1.0
1040	2021-12-06	SRR17385376	T23075C	236	0.995763
1041	2021-12-06	SRR17385376	C23202A	22865	0.99637
1042	2021-12-06	SRR17385376	A23403G	25729	0.997318
1043	2021-12-06	SRR17385376	C23525T	17067	0.998125
1044	2021-12-06	SRR17385376	T23599G	24577	0.998006
1045	2021-12-06	SRR17385376	C23604A	23798	0.997521
1046	2021-12-06	SRR17385376	C23854A	4697	0.993187
1047	2021-12-06	SRR17385376	G23948T	4403	0.997275
1048	2021-12-06	SRR17385376	C24130A	13804	0.994567
1049	2021-12-06	SRR17385376	A24424T	23130	0.998487
1050	2021-12-06	SRR17385376	C24503T	10583	0.997543
1051	2021-12-06	SRR17385376	C25000T	22577	0.69903
1052	2021-12-06	SRR17385376	C25584T	16808	0.996906
1053	2021-12-06	SRR17385376	C26270T	27083	0.998302
1054	2021-12-06	SRR17385376	C26577G	30331	0.84834
1055	2021-12-06	SRR17385376	G26709A	31462	0.99466
1056	2021-12-06	SRR17385376	A27259C	27221	0.994306
1057	2021-12-06	SRR17385376	A28271T	21535	0.99791
1058	2021-12-06	SRR17385376	C28311T	20591	0.998592
1059	2021-12-06	SRR17385376	G28881A	1589	0.993707
1060	2021-12-06	SRR17385376	G28882A	1580	0.993038
1061	2021-12-06	SRR17385376	G28883C	1589	0.995595
1062	2021-12-06	SRR17385376	Valid_VCF	0	0.0
1063	2021-12-06	SRR17385377	C241T	3119	0.998076
1064	2021-12-06	SRR17385377	C289A	2705	0.022181
1065	2021-12-06	SRR17385377	C300A	2941	0.079225
1066	2021-12-06	SRR17385377	C300T	2941	0.908194
1067	2021-12-06	SRR17385377	C2470T	14822	0.991769
1068	2021-12-06	SRR17385377	A2832G	17539	0.982097
1069	2021-12-06	SRR17385377	C3037T	16387	0.996217
1070	2021-12-06	SRR17385377	T5386G	21860	0.996157
1071	2021-12-06	SRR17385377	T7147G	5971	0.027299
1072	2021-12-06	SRR17385377	G8393A	14720	0.997622
1073	2021-12-06	SRR17385377	C10029T	9967	0.995686
1074	2021-12-06	SRR17385377	C10449A	17091	0.971271
1075	2021-12-06	SRR17385377	A11537G	26415	0.997426
1076	2021-12-06	SRR17385377	T12511C	23910	0.075659
1077	2021-12-06	SRR17385377	T13195C	82415	0.998228
1078	2021-12-06	SRR17385377	C14408T	17525	0.997204
1079	2021-12-06	SRR17385377	A14673C	13017	0.026504
1080	2021-12-06	SRR17385377	C15240T	19893	0.983411
1081	2021-12-06	SRR17385377	T16406G	11515	0.020495
1082	2021-12-06	SRR17385377	A18163G	23612	0.996019
1083	2021-12-06	SRR17385377	C21595T	10976	0.996173
1084	2021-12-06	SRR17385377	C21762T	9642	0.992014
1085	2021-12-06	SRR17385377	C21846T	15889	0.998049
1086	2021-12-06	SRR17385377	G22578A	1457	0.995882
1087	2021-12-06	SRR17385377	G22599A	1355	0.99631
1088	2021-12-06	SRR17385377	T22673C	655	1.0
1089	2021-12-06	SRR17385377	C22674T	685	1.0
1090	2021-12-06	SRR17385377	T22679C	748	0.997326
1091	2021-12-06	SRR17385377	C22686T	790	0.998734
1092	2021-12-06	SRR17385377	G22813T	888	0.92455
1093	2021-12-06	SRR17385377	T22882G	683	0.550512
1094	2021-12-06	SRR17385377	G22898A	458	0.934498
1095	2021-12-06	SRR17385377	G22992A	389	0.997429
1096	2021-12-06	SRR17385377	C22995A	407	0.997543
1097	2021-12-06	SRR17385377	A23013C	418	1.0
1098	2021-12-06	SRR17385377	A23040G	506	0.998024
1099	2021-12-06	SRR17385377	G23048A	560	0.998214
1100	2021-12-06	SRR17385377	A23055G	537	0.998138
1101	2021-12-06	SRR17385377	A23063T	556	1.0
1102	2021-12-06	SRR17385377	T23075C	475	1.0
1103	2021-12-06	SRR17385377	C23202A	14292	0.993003
1104	2021-12-06	SRR17385377	A23403G	16371	0.996335
1105	2021-12-06	SRR17385377	C23525T	14278	0.998109
1106	2021-12-06	SRR17385377	T23599G	21491	0.997906
1107	2021-12-06	SRR17385377	C23604A	20813	0.997261
1108	2021-12-06	SRR17385377	C23854A	6392	0.996089
1109	2021-12-06	SRR17385377	G23948T	5910	0.996108
1110	2021-12-06	SRR17385377	C24130A	11935	0.995057
1111	2021-12-06	SRR17385377	A24424T	20586	0.997425
1112	2021-12-06	SRR17385377	C24503T	11386	0.997541
1113	2021-12-06	SRR17385377	C25000T	20491	0.515446
1114	2021-12-06	SRR17385377	C25584T	13608	0.99831
1115	2021-12-06	SRR17385377	C26270T	35312	0.998131
1116	2021-12-06	SRR17385377	A26530G	28507	0.860666
1117	2021-12-06	SRR17385377	C26577G	32452	0.685258
1118	2021-12-06	SRR17385377	G26709A	30940	0.994829
1119	2021-12-06	SRR17385377	A27259C	23899	0.993514
1120	2021-12-06	SRR17385377	C27807T	4985	0.994383
1121	2021-12-06	SRR17385377	A28271T	13218	0.998109
1122	2021-12-06	SRR17385377	C28311T	12833	0.998208
1123	2021-12-06	SRR17385377	G28881A	4493	0.993546
1124	2021-12-06	SRR17385377	G28882A	4480	0.994196
1125	2021-12-06	SRR17385377	G28883C	4506	0.996005
1126	2021-12-06	SRR17385377	Valid_VCF	0	0.0
1127	2021-12-06	SRR17385378	C241T	3789	0.997889
1128	2021-12-06	SRR17385378	C912A	17271	0.058248
1129	2021-12-06	SRR17385378	C3037T	14692	0.996529
1130	2021-12-06	SRR17385378	T5386G	18812	0.996385
1131	2021-12-06	SRR17385378	G8393A	11909	0.997481
1132	2021-12-06	SRR17385378	C10029T	11401	0.996404
1133	2021-12-06	SRR17385378	T10135C	19412	0.99763
1134	2021-12-06	SRR17385378	C10449A	14619	0.971612
1135	2021-12-06	SRR17385378	A11537G	25152	0.997654
1136	2021-12-06	SRR17385378	T13195C	70430	0.998097
1137	2021-12-06	SRR17385378	G14268A	20861	0.998274
1138	2021-12-06	SRR17385378	C14408T	14965	0.995256
1139	2021-12-06	SRR17385378	A14673C	11129	0.026058
1140	2021-12-06	SRR17385378	C15240T	16910	0.979775
1141	2021-12-06	SRR17385378	T16406G	12702	0.030231
1142	2021-12-06	SRR17385378	A18163G	19731	0.996402
1143	2021-12-06	SRR17385378	A21222G	5957	0.997986
1144	2021-12-06	SRR17385378	C21762T	8273	0.991055
1145	2021-12-06	SRR17385378	C21846T	13616	0.998091
1146	2021-12-06	SRR17385378	T22207G	820	0.030488
1147	2021-12-06	SRR17385378	G22578A	2525	0.991287
1148	2021-12-06	SRR17385378	T22673C	866	0.998845
1149	2021-12-06	SRR17385378	C22674T	896	0.998884
1150	2021-12-06	SRR17385378	T22679C	985	0.990863
1151	2021-12-06	SRR17385378	C22686T	1017	0.998033
1152	2021-12-06	SRR17385378	G22813T	968	0.909091
1153	2021-12-06	SRR17385378	T22882G	823	0.624544
1154	2021-12-06	SRR17385378	G22898A	679	0.945508
1155	2021-12-06	SRR17385378	G22992A	515	0.994175
1156	2021-12-06	SRR17385378	C22995A	542	0.998155
1157	2021-12-06	SRR17385378	A23013C	558	0.994624
1158	2021-12-06	SRR17385378	A23040G	720	0.995833
1159	2021-12-06	SRR17385378	G23048A	755	1.0
1160	2021-12-06	SRR17385378	A23055G	703	0.998578
1161	2021-12-06	SRR17385378	A23063T	720	1.0
1162	2021-12-06	SRR17385378	T23075C	625	0.9984
1163	2021-12-06	SRR17385378	C23202A	12034	0.985956
1164	2021-12-06	SRR17385378	A23403G	13747	0.997381
1165	2021-12-06	SRR17385378	C23525T	12089	0.998842
1166	2021-12-06	SRR17385378	T23599G	18313	0.997434
1167	2021-12-06	SRR17385378	C23604A	17790	0.996684
1168	2021-12-06	SRR17385378	C23854A	5922	0.995103
1169	2021-12-06	SRR17385378	G23948T	5471	0.99671
1170	2021-12-06	SRR17385378	C24130A	10141	0.993295
1171	2021-12-06	SRR17385378	A24424T	17272	0.998147
1172	2021-12-06	SRR17385378	C24503T	9977	0.998497
1173	2021-12-06	SRR17385378	C25000T	18582	0.463836
1174	2021-12-06	SRR17385378	C25584T	10914	0.997801
1175	2021-12-06	SRR17385378	C25708T	11486	0.994167
1176	2021-12-06	SRR17385378	C26270T	34988	0.997856
1177	2021-12-06	SRR17385378	A26530G	29369	0.847526
1178	2021-12-06	SRR17385378	C26577G	32726	0.635489
1179	2021-12-06	SRR17385378	G26709A	31348	0.99429
1180	2021-12-06	SRR17385378	A27259C	18668	0.993572
1181	2021-12-06	SRR17385378	A28271T	10867	0.996779
1182	2021-12-06	SRR17385378	C28311T	10670	0.997938
1183	2021-12-06	SRR17385378	G28881A	5228	0.995409
1184	2021-12-06	SRR17385378	G28882A	5214	0.993479
1185	2021-12-06	SRR17385378	G28883C	5240	0.995038
1186	2021-12-06	SRR17385378	A29301G	11867	0.926435
1187	2021-12-06	SRR17385378	Valid_VCF	0	0.0
1188	2021-12-06	SRR17385379	C241T	2237	0.996871
1189	2021-12-06	SRR17385379	C300A	2040	0.072059
1190	2021-12-06	SRR17385379	C300T	2040	0.919608
1191	2021-12-06	SRR17385379	C2470T	14394	0.993608
1192	2021-12-06	SRR17385379	A2832G	17991	0.979879
1193	2021-12-06	SRR17385379	C3037T	16108	0.996896
1194	2021-12-06	SRR17385379	T5386G	21417	0.996498
1195	2021-12-06	SRR17385379	G8393A	14666	0.998091
1196	2021-12-06	SRR17385379	C10029T	10987	0.997634
1197	2021-12-06	SRR17385379	C10449A	16236	0.969389
1198	2021-12-06	SRR17385379	A11537G	24391	0.997458
1199	2021-12-06	SRR17385379	T13195C	72762	0.997993
1200	2021-12-06	SRR17385379	C14408T	17047	0.99736
1201	2021-12-06	SRR17385379	A14673C	12309	0.024616
1202	2021-12-06	SRR17385379	C15240T	19813	0.980821
1203	2021-12-06	SRR17385379	T16406G	11744	0.039254
1204	2021-12-06	SRR17385379	A18163G	22177	0.996302
1205	2021-12-06	SRR17385379	A18585T	13432	0.020995
1206	2021-12-06	SRR17385379	C21595T	11459	0.996073
1207	2021-12-06	SRR17385379	C21762T	9372	0.992744
1208	2021-12-06	SRR17385379	C21846T	16260	0.997478
1209	2021-12-06	SRR17385379	T22207G	722	0.022161
1210	2021-12-06	SRR17385379	G22578A	1849	0.995673
1211	2021-12-06	SRR17385379	G22599A	1811	0.997239
1212	2021-12-06	SRR17385379	T22673C	1391	0.997843
1213	2021-12-06	SRR17385379	C22674T	1460	1.0
1214	2021-12-06	SRR17385379	T22679C	1593	0.996234
1215	2021-12-06	SRR17385379	C22686T	1655	0.994562
1216	2021-12-06	SRR17385379	G22813T	1730	0.955491
1217	2021-12-06	SRR17385379	T22882G	1131	0.47038
1218	2021-12-06	SRR17385379	G22898A	659	0.913505
1219	2021-12-06	SRR17385379	G22992A	506	0.996047
1220	2021-12-06	SRR17385379	C22995A	535	0.996262
1221	2021-12-06	SRR17385379	A23013C	547	0.998172
1222	2021-12-06	SRR17385379	A23040G	681	0.995595
1223	2021-12-06	SRR17385379	G23048A	715	0.997203
1224	2021-12-06	SRR17385379	A23055G	664	1.0
1225	2021-12-06	SRR17385379	A23063T	699	0.998569
1226	2021-12-06	SRR17385379	T23075C	596	0.998322
1227	2021-12-06	SRR17385379	C23202A	14134	0.990166
1228	2021-12-06	SRR17385379	A23403G	16100	0.996708
1229	2021-12-06	SRR17385379	C23525T	13694	0.998247
1230	2021-12-06	SRR17385379	T23599G	20371	0.998184
1231	2021-12-06	SRR17385379	C23604A	19664	0.997457
1232	2021-12-06	SRR17385379	C23854A	7247	0.994756
1233	2021-12-06	SRR17385379	G23948T	7044	0.996877
1234	2021-12-06	SRR17385379	C24130A	12194	0.995244
1235	2021-12-06	SRR17385379	A24424T	20387	0.998087
1236	2021-12-06	SRR17385379	C24503T	11616	0.997245
1237	2021-12-06	SRR17385379	C25000T	19825	0.554552
1238	2021-12-06	SRR17385379	G25314T	9384	0.030051
1239	2021-12-06	SRR17385379	C25317G	9061	0.028584
1240	2021-12-06	SRR17385379	C25584T	12487	0.998238
1241	2021-12-06	SRR17385379	C26270T	37956	0.998604
1242	2021-12-06	SRR17385379	A26530G	33300	0.885586
1243	2021-12-06	SRR17385379	C26577G	37323	0.60732
1244	2021-12-06	SRR17385379	G26709A	36124	0.994187
1245	2021-12-06	SRR17385379	A27259C	21828	0.993403
1246	2021-12-06	SRR17385379	A28271T	13574	0.997053
1247	2021-12-06	SRR17385379	C28311T	13697	0.997518
1248	2021-12-06	SRR17385379	G28881A	8351	0.993653
1249	2021-12-06	SRR17385379	G28882A	8321	0.99339
1250	2021-12-06	SRR17385379	G28883C	8354	0.994254
1251	2021-12-06	SRR17385379	Valid_VCF	0	0.0
1252	2021-12-06	SRR17385380	C241T	3280	0.99939
1253	2021-12-06	SRR17385380	A2832G	22342	0.976636
1254	2021-12-06	SRR17385380	C3037T	17780	0.996119
1255	2021-12-06	SRR17385380	T5386G	24098	0.99639
1256	2021-12-06	SRR17385380	G8393A	15369	0.997723
1257	2021-12-06	SRR17385380	C10029T	13896	0.997409
1258	2021-12-06	SRR17385380	T10135C	23456	0.997868
1259	2021-12-06	SRR17385380	C10449A	17433	0.965697
1260	2021-12-06	SRR17385380	A11537G	29426	0.997145
1261	2021-12-06	SRR17385380	T13195C	75824	0.997745
1262	2021-12-06	SRR17385380	C14408T	18715	0.997916
1263	2021-12-06	SRR17385380	A14673C	12764	0.025541
1264	2021-12-06	SRR17385380	C15240T	19674	0.96869
1265	2021-12-06	SRR17385380	T16406G	16203	0.041844
1266	2021-12-06	SRR17385380	A18163G	22708	0.996653
1267	2021-12-06	SRR17385380	C21762T	10818	0.991496
1268	2021-12-06	SRR17385380	C21846T	17642	0.996826
1269	2021-12-06	SRR17385380	T22207G	1598	0.036295
1270	2021-12-06	SRR17385380	G22578A	2823	0.989019
1271	2021-12-06	SRR17385380	T22673C	1357	0.996315
1272	2021-12-06	SRR17385380	C22674T	1417	0.997883
1273	2021-12-06	SRR17385380	T22679C	1516	0.996042
1274	2021-12-06	SRR17385380	C22686T	1567	0.998724
1275	2021-12-06	SRR17385380	G22813T	1637	0.882712
1276	2021-12-06	SRR17385380	T22882G	1737	0.700633
1277	2021-12-06	SRR17385380	G22898A	1456	0.945055
1278	2021-12-06	SRR17385380	G22992A	1097	0.998177
1279	2021-12-06	SRR17385380	C22995A	1164	0.995704
1280	2021-12-06	SRR17385380	A23013C	1231	0.997563
1281	2021-12-06	SRR17385380	A23040G	1536	0.996745
1282	2021-12-06	SRR17385380	G23048A	1583	1.0
1283	2021-12-06	SRR17385380	A23055G	1488	0.997312
1284	2021-12-06	SRR17385380	A23063T	1558	0.999358
1285	2021-12-06	SRR17385380	T23075C	1326	0.999246
1286	2021-12-06	SRR17385380	C23202A	14451	0.978479
1287	2021-12-06	SRR17385380	A23403G	15969	0.995992
1288	2021-12-06	SRR17385380	C23525T	14090	0.998652
1289	2021-12-06	SRR17385380	T23599G	21291	0.997933
1290	2021-12-06	SRR17385380	C23604A	20600	0.996553
1291	2021-12-06	SRR17385380	C23854A	7819	0.992071
1292	2021-12-06	SRR17385380	G23948T	7461	0.996649
1293	2021-12-06	SRR17385380	C24130A	12954	0.995059
1294	2021-12-06	SRR17385380	A24424T	21825	0.997663
1295	2021-12-06	SRR17385380	C24503T	13103	0.996642
1296	2021-12-06	SRR17385380	C25000T	24858	0.516413
1297	2021-12-06	SRR17385380	G25314T	10985	0.020574
1298	2021-12-06	SRR17385380	C25317G	10478	0.020137
1299	2021-12-06	SRR17385380	C25584T	13924	0.997702
1300	2021-12-06	SRR17385380	C25708T	15012	0.995337
1301	2021-12-06	SRR17385380	C26270T	53927	0.997997
1302	2021-12-06	SRR17385380	A26530G	44999	0.78124
1303	2021-12-06	SRR17385380	C26577G	51391	0.619564
1304	2021-12-06	SRR17385380	G26709A	49241	0.993644
1305	2021-12-06	SRR17385380	A27259C	23886	0.993343
1306	2021-12-06	SRR17385380	C27807T	6704	0.985829
1307	2021-12-06	SRR17385380	A28271T	13208	0.997729
1308	2021-12-06	SRR17385380	C28311T	13138	0.998021
1309	2021-12-06	SRR17385380	G28881A	12915	0.995045
1310	2021-12-06	SRR17385380	G28882A	12872	0.993863
1311	2021-12-06	SRR17385380	G28883C	12935	0.995129
1312	2021-12-06	SRR17385380	A29301G	26023	0.881643
1313	2021-12-06	SRR17385380	Valid_VCF	0	0.0
1314	2021-12-06	SRR17385381	C241T	2866	0.998604
1315	2021-12-06	SRR17385381	C3037T	12851	0.996187
1316	2021-12-06	SRR17385381	T5386G	16931	0.996397
1317	2021-12-06	SRR17385381	T7147G	8039	0.024132
1318	2021-12-06	SRR17385381	G8393A	10429	0.99789
1319	2021-12-06	SRR17385381	C10029T	11808	0.99729
1320	2021-12-06	SRR17385381	T10135C	17169	0.997321
1321	2021-12-06	SRR17385381	C10449A	12121	0.964524
1322	2021-12-06	SRR17385381	A11537G	22001	0.997636
1323	2021-12-06	SRR17385381	T13195C	55827	0.997797
1324	2021-12-06	SRR17385381	C14408T	12751	0.997569
1325	2021-12-06	SRR17385381	C15240T	14565	0.977137
1326	2021-12-06	SRR17385381	T16406G	11756	0.055801
1327	2021-12-06	SRR17385381	A18163G	15631	0.996034
1328	2021-12-06	SRR17385381	A18585T	10108	0.020083
1329	2021-12-06	SRR17385381	C21762T	7369	0.990229
1330	2021-12-06	SRR17385381	C21846T	11998	0.9975
1331	2021-12-06	SRR17385381	T22207G	1516	0.031003
1332	2021-12-06	SRR17385381	G22578A	2476	0.990307
1333	2021-12-06	SRR17385381	T22673C	1341	0.996271
1334	2021-12-06	SRR17385381	C22674T	1390	0.999281
1335	2021-12-06	SRR17385381	T22679C	1495	0.997993
1336	2021-12-06	SRR17385381	C22686T	1554	0.996139
1337	2021-12-06	SRR17385381	G22813T	1475	0.882712
1338	2021-12-06	SRR17385381	T22882G	1564	0.671355
1339	2021-12-06	SRR17385381	G22898A	1318	0.939302
1340	2021-12-06	SRR17385381	G22992A	989	0.997978
1341	2021-12-06	SRR17385381	C22995A	1055	0.998104
1342	2021-12-06	SRR17385381	A23013C	1106	0.991863
1343	2021-12-06	SRR17385381	A23040G	1352	0.998521
1344	2021-12-06	SRR17385381	G23048A	1404	0.994302
1345	2021-12-06	SRR17385381	A23055G	1307	0.99847
1346	2021-12-06	SRR17385381	A23063T	1349	0.998517
1347	2021-12-06	SRR17385381	T23075C	1137	0.997361
1348	2021-12-06	SRR17385381	C23202A	11032	0.968999
1349	2021-12-06	SRR17385381	A23403G	12014	0.996421
1350	2021-12-06	SRR17385381	C23525T	9838	0.998272
1351	2021-12-06	SRR17385381	T23599G	14646	0.997474
1352	2021-12-06	SRR17385381	C23604A	14185	0.99711
1353	2021-12-06	SRR17385381	C23854A	5942	0.994951
1354	2021-12-06	SRR17385381	G23948T	5651	0.99593
1355	2021-12-06	SRR17385381	C24130A	9199	0.994565
1356	2021-12-06	SRR17385381	A24424T	15277	0.997447
1357	2021-12-06	SRR17385381	C24503T	9737	0.997124
1358	2021-12-06	SRR17385381	C25000T	18039	0.471312
1359	2021-12-06	SRR17385381	G25314T	7956	0.029035
1360	2021-12-06	SRR17385381	C25317G	7569	0.028537
1361	2021-12-06	SRR17385381	C25584T	9469	0.998522
1362	2021-12-06	SRR17385381	C25708T	12653	0.993914
1363	2021-12-06	SRR17385381	C26270T	40936	0.997728
1364	2021-12-06	SRR17385381	A26530G	34974	0.785641
1365	2021-12-06	SRR17385381	C26577G	38130	0.589378
1366	2021-12-06	SRR17385381	G26709A	36069	0.994427
1367	2021-12-06	SRR17385381	A27259C	17302	0.992949
1368	2021-12-06	SRR17385381	C27807T	5952	0.987735
1369	2021-12-06	SRR17385381	A28271T	10088	0.996332
1370	2021-12-06	SRR17385381	C28311T	10115	0.997924
1371	2021-12-06	SRR17385381	G28881A	10769	0.995357
1372	2021-12-06	SRR17385381	G28882A	10728	0.993568
1373	2021-12-06	SRR17385381	G28883C	10774	0.996102
1374	2021-12-06	SRR17385381	A29301G	21016	0.85197
1375	2021-12-06	SRR17385381	Valid_VCF	0	0.0
1376	2021-12-06	SRR17385382	C241T	468	1.0
1377	2021-12-06	SRR17385382	A2832G	3156	0.974335
1378	2021-12-06	SRR17385382	C3037T	6526	0.997242
1379	2021-12-06	SRR17385382	T3049G	6788	0.023129
1380	2021-12-06	SRR17385382	G3052T	6570	0.026484
1381	2021-12-06	SRR17385382	T3055A	6499	0.025696
1382	2021-12-06	SRR17385382	T5260A	3447	0.021758
1383	2021-12-06	SRR17385382	T5386G	9732	0.994349
1384	2021-12-06	SRR17385382	T7134G	316	0.06962
1385	2021-12-06	SRR17385382	G8393A	9979	0.998196
1386	2021-12-06	SRR17385382	C10029T	3606	0.997504
1387	2021-12-06	SRR17385382	T10135C	16960	0.997759
1388	2021-12-06	SRR17385382	C10449A	11273	0.968598
1389	2021-12-06	SRR17385382	A11537G	10144	0.998127
1390	2021-12-06	SRR17385382	C12890T	14468	0.18026
1391	2021-12-06	SRR17385382	T13195C	35134	0.998292
1392	2021-12-06	SRR17385382	G14268A	15795	0.996708
1393	2021-12-06	SRR17385382	C14408T	9691	0.99515
1394	2021-12-06	SRR17385382	A14673C	10902	0.027701
1395	2021-12-06	SRR17385382	A15162T	902	0.035477
1396	2021-12-06	SRR17385382	C15173A	902	0.044346
1397	2021-12-06	SRR17385382	T15176A	889	0.048369
1398	2021-12-06	SRR17385382	C17285T	28051	0.026345
1399	2021-12-06	SRR17385382	A18163G	18238	0.997094
1400	2021-12-06	SRR17385382	C21762T	6704	0.990304
1401	2021-12-06	SRR17385382	C21846T	11896	0.997478
1402	2021-12-06	SRR17385382	G22139C	87	0.183908
1403	2021-12-06	SRR17385382	G22578A	345	0.991304
1404	2021-12-06	SRR17385382	T22673C	176	1.0
1405	2021-12-06	SRR17385382	C22674T	186	1.0
1406	2021-12-06	SRR17385382	T22679C	202	1.0
1407	2021-12-06	SRR17385382	C22686T	206	0.995146
1408	2021-12-06	SRR17385382	G22813T	216	0.939815
1409	2021-12-06	SRR17385382	G22898A	128	0.984375
1410	2021-12-06	SRR17385382	G22992A	106	1.0
1411	2021-12-06	SRR17385382	C22995A	116	1.0
1412	2021-12-06	SRR17385382	A23013C	122	1.0
1413	2021-12-06	SRR17385382	A23040G	144	1.0
1414	2021-12-06	SRR17385382	G23048A	151	1.0
1415	2021-12-06	SRR17385382	A23055G	143	0.993007
1416	2021-12-06	SRR17385382	A23063T	143	1.0
1417	2021-12-06	SRR17385382	T23075C	111	1.0
1418	2021-12-06	SRR17385382	C23202A	12718	0.995597
1419	2021-12-06	SRR17385382	A23403G	14292	0.997621
1420	2021-12-06	SRR17385382	C23525T	10920	0.997619
1421	2021-12-06	SRR17385382	T23599G	15845	0.997854
1422	2021-12-06	SRR17385382	C23604A	15429	0.997343
1423	2021-12-06	SRR17385382	C23854A	2797	0.993207
1424	2021-12-06	SRR17385382	G23948T	2505	0.997206
1425	2021-12-06	SRR17385382	C24130A	7451	0.995705
1426	2021-12-06	SRR17385382	A24424T	13532	0.997635
1427	2021-12-06	SRR17385382	T24469A	8144	0.997667
1428	2021-12-06	SRR17385382	C24503T	5960	0.99698
1429	2021-12-06	SRR17385382	C25584T	10326	0.995836
1430	2021-12-06	SRR17385382	C25708T	2456	0.9943
1431	2021-12-06	SRR17385382	C26270T	15129	0.998678
1432	2021-12-06	SRR17385382	G26709A	18267	0.993431
1433	2021-12-06	SRR17385382	A27259C	16494	0.990542
1434	2021-12-06	SRR17385382	C27807T	498	0.997992
1435	2021-12-06	SRR17385382	A28271T	12805	0.997891
1436	2021-12-06	SRR17385382	C28311T	12559	0.997611
1437	2021-12-06	SRR17385382	G28881A	1251	0.994404
1438	2021-12-06	SRR17385382	G28882A	1248	0.991987
1439	2021-12-06	SRR17385382	G28883C	1254	0.994418
1440	2021-12-06	SRR17385382	A29301G	4348	0.977691
1441	2021-12-06	SRR17385382	Valid_VCF	0	0.0
1442	2021-12-06	SRR17385383	C241T	2642	0.995458
1443	2021-12-06	SRR17385383	A2832G	13145	0.980677
1444	2021-12-06	SRR17385383	C3037T	13903	0.996476
1445	2021-12-06	SRR17385383	T5386G	18280	0.996171
1446	2021-12-06	SRR17385383	G8393A	12103	0.997604
1447	2021-12-06	SRR17385383	T8569G	9570	0.023929
1448	2021-12-06	SRR17385383	C10029T	10463	0.996273
1449	2021-12-06	SRR17385383	T10135C	18250	0.997534
1450	2021-12-06	SRR17385383	C10449A	14403	0.967715
1451	2021-12-06	SRR17385383	A11537G	21070	0.99758
1452	2021-12-06	SRR17385383	T13195C	65241	0.997977
1453	2021-12-06	SRR17385383	G14268A	20290	0.991375
1454	2021-12-06	SRR17385383	C14408T	14351	0.997352
1455	2021-12-06	SRR17385383	A14673C	11428	0.028439
1456	2021-12-06	SRR17385383	C15240T	16857	0.97894
1457	2021-12-06	SRR17385383	T16406G	9977	0.030671
1458	2021-12-06	SRR17385383	A18163G	19058	0.995907
1459	2021-12-06	SRR17385383	A18585T	12531	0.02035
1460	2021-12-06	SRR17385383	C21762T	8084	0.990228
1461	2021-12-06	SRR17385383	C21846T	13300	0.997594
1462	2021-12-06	SRR17385383	T22207G	697	0.037303
1463	2021-12-06	SRR17385383	G22578A	1546	0.987063
1464	2021-12-06	SRR17385383	T22673C	841	0.997622
1465	2021-12-06	SRR17385383	C22674T	875	0.998857
1466	2021-12-06	SRR17385383	T22679C	945	0.997884
1467	2021-12-06	SRR17385383	C22686T	985	0.994924
1468	2021-12-06	SRR17385383	G22813T	916	0.921397
1469	2021-12-06	SRR17385383	T22882G	797	0.614806
1470	2021-12-06	SRR17385383	G22898A	614	0.92671
1471	2021-12-06	SRR17385383	G22992A	476	0.997899
1472	2021-12-06	SRR17385383	C22995A	490	0.995918
1473	2021-12-06	SRR17385383	A23013C	477	0.995807
1474	2021-12-06	SRR17385383	A23040G	589	0.993209
1475	2021-12-06	SRR17385383	G23048A	652	1.0
1476	2021-12-06	SRR17385383	A23055G	613	0.996737
1477	2021-12-06	SRR17385383	A23063T	651	0.998464
1478	2021-12-06	SRR17385383	T23075C	575	0.998261
1479	2021-12-06	SRR17385383	C23202A	12099	0.989007
1480	2021-12-06	SRR17385383	A23403G	13750	0.997236
1481	2021-12-06	SRR17385383	C23525T	11638	0.997766
1482	2021-12-06	SRR17385383	T23599G	17838	0.997982
1483	2021-12-06	SRR17385383	C23604A	17289	0.996877
1484	2021-12-06	SRR17385383	C23854A	5682	0.994016
1485	2021-12-06	SRR17385383	G23948T	5211	0.996738
1486	2021-12-06	SRR17385383	C24130A	9633	0.994394
1487	2021-12-06	SRR17385383	A24424T	16923	0.998759
1488	2021-12-06	SRR17385383	C24503T	9603	0.997605
1489	2021-12-06	SRR17385383	C25000T	18170	0.489653
1490	2021-12-06	SRR17385383	C25584T	10900	0.998073
1491	2021-12-06	SRR17385383	C25708T	9932	0.99406
1492	2021-12-06	SRR17385383	C26270T	36626	0.99787
1493	2021-12-06	SRR17385383	A26530G	32810	0.848156
1494	2021-12-06	SRR17385383	C26577G	36334	0.624099
1495	2021-12-06	SRR17385383	G26709A	33843	0.994002
1496	2021-12-06	SRR17385383	A27259C	18884	0.992216
1497	2021-12-06	SRR17385383	C27807T	3889	0.983286
1498	2021-12-06	SRR17385383	A28271T	11272	0.996274
1499	2021-12-06	SRR17385383	C28311T	10983	0.997906
1500	2021-12-06	SRR17385383	G28881A	4988	0.995589
1501	2021-12-06	SRR17385383	G28882A	4974	0.993366
1502	2021-12-06	SRR17385383	G28883C	4998	0.995598
1503	2021-12-06	SRR17385383	A29301G	11807	0.932498
1504	2021-12-06	SRR17385383	Valid_VCF	0	0.0
1505	2021-12-06	SRR17385384	C241T	733	0.998636
1506	2021-12-06	SRR17385384	A2832G	4264	0.969747
1507	2021-12-06	SRR17385384	C3037T	9124	0.997589
1508	2021-12-06	SRR17385384	T5386G	12553	0.996575
1509	2021-12-06	SRR17385384	T7134G	476	0.058824
1510	2021-12-06	SRR17385384	G8393A	15807	0.997153
1511	2021-12-06	SRR17385384	C10029T	4301	0.995582
1512	2021-12-06	SRR17385384	T10135C	27950	0.997961
1513	2021-12-06	SRR17385384	C10449A	18201	0.970716
1514	2021-12-06	SRR17385384	A11537G	19384	0.997679
1515	2021-12-06	SRR17385384	T13195C	60828	0.998504
1516	2021-12-06	SRR17385384	C14408T	19634	0.998217
1517	2021-12-06	SRR17385384	A14673C	18979	0.024132
1518	2021-12-06	SRR17385384	G15168C	784	0.058673
1519	2021-12-06	SRR17385384	T15176A	786	0.047074
1520	2021-12-06	SRR17385384	C15240T	22262	0.994699
1521	2021-12-06	SRR17385384	G17242A	49219	0.030029
1522	2021-12-06	SRR17385384	A18163G	33028	0.995852
1523	2021-12-06	SRR17385384	C21762T	11638	0.988314
1524	2021-12-06	SRR17385384	C21846T	19848	0.997682
1525	2021-12-06	SRR17385384	G22578A	688	0.981105
1526	2021-12-06	SRR17385384	T22673C	303	0.993399
1527	2021-12-06	SRR17385384	C22674T	322	1.0
1528	2021-12-06	SRR17385384	T22679C	347	1.0
1529	2021-12-06	SRR17385384	C22686T	370	0.997297
1530	2021-12-06	SRR17385384	G22813T	308	0.964286
1531	2021-12-06	SRR17385384	T22882G	206	0.383495
1532	2021-12-06	SRR17385384	G22898A	82	0.987805
1533	2021-12-06	SRR17385384	G22992A	60	1.0
1534	2021-12-06	SRR17385384	C22995A	63	0.984127
1535	2021-12-06	SRR17385384	A23013C	78	1.0
1536	2021-12-06	SRR17385384	A23040G	108	1.0
1537	2021-12-06	SRR17385384	G23048A	120	1.0
1538	2021-12-06	SRR17385384	A23055G	113	0.99115
1539	2021-12-06	SRR17385384	A23063T	115	1.0
1540	2021-12-06	SRR17385384	T23075C	90	0.988889
1541	2021-12-06	SRR17385384	C23202A	23899	0.994393
1542	2021-12-06	SRR17385384	A23403G	26803	0.996829
1543	2021-12-06	SRR17385384	C23525T	16086	0.998259
1544	2021-12-06	SRR17385384	T23599G	23607	0.997755
1545	2021-12-06	SRR17385384	C23604A	22974	0.997301
1546	2021-12-06	SRR17385384	C23854A	3564	0.996352
1547	2021-12-06	SRR17385384	G23948T	3459	0.994218
1548	2021-12-06	SRR17385384	C24130A	11869	0.99604
1549	2021-12-06	SRR17385384	A24424T	22346	0.997897
1550	2021-12-06	SRR17385384	T24469A	12901	0.997365
1551	2021-12-06	SRR17385384	C24503T	9878	0.997975
1552	2021-12-06	SRR17385384	A24803G	18831	0.997557
1553	2021-12-06	SRR17385384	C25000T	21803	0.801174
1554	2021-12-06	SRR17385384	C25584T	14917	0.998257
1555	2021-12-06	SRR17385384	C25708T	3141	0.993314
1556	2021-12-06	SRR17385384	G25907T	2921	0.023622
1557	2021-12-06	SRR17385384	C26270T	18783	0.998137
1558	2021-12-06	SRR17385384	G26709A	31029	0.990557
1559	2021-12-06	SRR17385384	A27259C	27888	0.993366
1560	2021-12-06	SRR17385384	C27807T	569	0.987698
1561	2021-12-06	SRR17385384	A28271T	22765	0.997277
1562	2021-12-06	SRR17385384	C28311T	21347	0.998267
1563	2021-12-06	SRR17385384	G28881A	1041	0.997118
1564	2021-12-06	SRR17385384	G28882A	1037	0.991321
1565	2021-12-06	SRR17385384	G28883C	1048	1.0
1566	2021-12-06	SRR17385384	A28990T	1514	0.021797
1567	2021-12-06	SRR17385384	A29301G	5013	0.974466
1568	2021-12-06	SRR17385384	Valid_VCF	0	0.0
1569	2021-12-13	SRR17385385	C21T	64	0.9375
1570	2021-12-13	SRR17385385	C241T	5354	0.997385
1571	2021-12-13	SRR17385385	A1644C	3544	0.026806
1572	2021-12-13	SRR17385385	T1647A	3395	0.030928
1573	2021-12-13	SRR17385385	T1656A	3466	0.02914
1574	2021-12-13	SRR17385385	G1659T	3504	0.027112
1575	2021-12-13	SRR17385385	A2832G	3366	0.997623
1576	2021-12-13	SRR17385385	C3037T	8908	0.996408
1577	2021-12-13	SRR17385385	T5118A	10195	0.044728
1578	2021-12-13	SRR17385385	T5119A	10215	0.044151
1579	2021-12-13	SRR17385385	T5120A	9976	0.044908
1580	2021-12-13	SRR17385385	T5386G	11594	0.99793
1581	2021-12-13	SRR17385385	G5743C	4052	0.037512
1582	2021-12-13	SRR17385385	T5744C	3916	0.039837
1583	2021-12-13	SRR17385385	G8393A	3252	0.873001
1584	2021-12-13	SRR17385385	C10029T	12336	0.998055
1585	2021-12-13	SRR17385385	T10135C	5643	0.997342
1586	2021-12-13	SRR17385385	C10449A	4433	0.999323
1587	2021-12-13	SRR17385385	A11537G	11447	0.997117
1588	2021-12-13	SRR17385385	T13195C	6029	0.997014
1589	2021-12-13	SRR17385385	C14408T	11914	0.996391
1590	2021-12-13	SRR17385385	C15240T	3153	0.998731
1591	2021-12-13	SRR17385385	G17259T	4965	0.403827
1592	2021-12-13	SRR17385385	T17543A	6523	0.021922
1593	2021-12-13	SRR17385385	A18163G	3361	0.998512
1594	2021-12-13	SRR17385385	G19132T	8381	0.026488
1595	2021-12-13	SRR17385385	A19137C	8610	0.024971
1596	2021-12-13	SRR17385385	C21762T	2736	0.997807
1597	2021-12-13	SRR17385385	C21846T	3605	0.997781
1598	2021-12-13	SRR17385385	G22813T	5627	0.998578
1599	2021-12-13	SRR17385385	T22882G	5196	0.976328
1600	2021-12-13	SRR17385385	G22898A	4856	0.954901
1601	2021-12-13	SRR17385385	G22992A	5491	0.998543
1602	2021-12-13	SRR17385385	C22995A	5423	0.99834
1603	2021-12-13	SRR17385385	A23013C	5921	0.989191
1604	2021-12-13	SRR17385385	A23040G	5921	0.996453
1605	2021-12-13	SRR17385385	G23048A	5760	0.999826
1606	2021-12-13	SRR17385385	A23055G	5623	0.998222
1607	2021-12-13	SRR17385385	A23063T	5330	0.998687
1608	2021-12-13	SRR17385385	T23075C	5418	0.995939
1609	2021-12-13	SRR17385385	C23202A	13983	0.998069
1610	2021-12-13	SRR17385385	G23264A	17754	0.026529
1611	2021-12-13	SRR17385385	A23403G	4518	0.997344
1612	2021-12-13	SRR17385385	C23525T	4433	0.999098
1613	2021-12-13	SRR17385385	T23599G	7940	0.999244
1614	2021-12-13	SRR17385385	C23604A	8022	0.998504
1615	2021-12-13	SRR17385385	C23854A	1817	0.996698
1616	2021-12-13	SRR17385385	G23948T	1733	0.997115
1617	2021-12-13	SRR17385385	C24130A	10003	0.719284
1618	2021-12-13	SRR17385385	A24424T	17241	0.99826
1619	2021-12-13	SRR17385385	T24469A	19792	0.996312
1620	2021-12-13	SRR17385385	C24503T	18699	0.998235
1621	2021-12-13	SRR17385385	C25000T	9429	0.998303
1622	2021-12-13	SRR17385385	C25584T	5493	0.955398
1623	2021-12-13	SRR17385385	C25708T	8325	0.994234
1624	2021-12-13	SRR17385385	C26042T	7300	0.035616
1625	2021-12-13	SRR17385385	C26044G	7183	0.034526
1626	2021-12-13	SRR17385385	A26046G	7305	0.035181
1627	2021-12-13	SRR17385385	C26270T	5399	0.998703
1628	2021-12-13	SRR17385385	A26530G	3886	0.994596
1629	2021-12-13	SRR17385385	C26577G	3876	0.99742
1630	2021-12-13	SRR17385385	G26709A	8583	0.567051
1631	2021-12-13	SRR17385385	T27170C	4715	0.025875
1632	2021-12-13	SRR17385385	A27259C	3624	0.961369
1633	2021-12-13	SRR17385385	C27335T	3245	0.051464
1634	2021-12-13	SRR17385385	A27344T	3285	0.038965
1635	2021-12-13	SRR17385385	A27345T	3302	0.038764
1636	2021-12-13	SRR17385385	A27354G	3399	0.035599
1637	2021-12-13	SRR17385385	C27807T	4962	0.996776
1638	2021-12-13	SRR17385385	A28271T	12530	0.997526
1639	2021-12-13	SRR17385385	C28311T	9775	0.996931
1640	2021-12-13	SRR17385385	G28881A	3564	0.996914
1641	2021-12-13	SRR17385385	G28882A	3516	0.998009
1642	2021-12-13	SRR17385385	G28883C	3644	0.999451
1643	2021-12-13	SRR17385385	A29039T	5359	0.020153
1644	2021-12-13	SRR17385385	A29301G	12487	0.995595
1645	2021-12-13	SRR17385385	Valid_VCF	0	0.0
1646	2021-12-06	SRR17385386	C241T	1268	0.993691
1647	2021-12-06	SRR17385386	A2832G	9013	0.974592
1648	2021-12-06	SRR17385386	C3037T	11578	0.996718
1649	2021-12-06	SRR17385386	T5386G	14955	0.996389
1650	2021-12-06	SRR17385386	G8393A	11918	0.998322
1651	2021-12-06	SRR17385386	C10029T	4975	0.996784
1652	2021-12-06	SRR17385386	T10135C	18317	0.998417
1653	2021-12-06	SRR17385386	A10323G	19732	0.996554
1654	2021-12-06	SRR17385386	C10449A	13544	0.974601
1655	2021-12-06	SRR17385386	A11537G	15430	0.996954
1656	2021-12-06	SRR17385386	T13195C	39902	0.997945
1657	2021-12-06	SRR17385386	C14408T	13144	0.997489
1658	2021-12-06	SRR17385386	A14673C	13246	0.024838
1659	2021-12-06	SRR17385386	T15176A	1224	0.044935
1660	2021-12-06	SRR17385386	G15178C	1337	0.034405
1661	2021-12-06	SRR17385386	C15240T	17307	0.993413
1662	2021-12-06	SRR17385386	A18163G	19965	0.995993
1663	2021-12-06	SRR17385386	C21762T	7626	0.988985
1664	2021-12-06	SRR17385386	C21846T	13028	0.998235
1665	2021-12-06	SRR17385386	G22578A	303	0.990099
1666	2021-12-06	SRR17385386	T22673C	155	1.0
1667	2021-12-06	SRR17385386	C22674T	157	0.993631
1668	2021-12-06	SRR17385386	T22679C	166	1.0
1669	2021-12-06	SRR17385386	C22686T	173	0.99422
1670	2021-12-06	SRR17385386	G22813T	204	0.95098
1671	2021-12-06	SRR17385386	T22882G	141	0.531915
1672	2021-12-06	SRR17385386	G22898A	94	0.968085
1673	2021-12-06	SRR17385386	G22992A	85	1.0
1674	2021-12-06	SRR17385386	C22995A	97	1.0
1675	2021-12-06	SRR17385386	A23013C	93	1.0
1676	2021-12-06	SRR17385386	A23040G	116	1.0
1677	2021-12-06	SRR17385386	G23048A	126	1.0
1678	2021-12-06	SRR17385386	A23055G	116	1.0
1679	2021-12-06	SRR17385386	A23063T	127	1.0
1680	2021-12-06	SRR17385386	T23075C	107	0.990654
1681	2021-12-06	SRR17385386	A23403G	16827	0.997563
1682	2021-12-06	SRR17385386	C23525T	10818	0.998336
1683	2021-12-06	SRR17385386	T23599G	16121	0.997333
1684	2021-12-06	SRR17385386	C23604A	15673	0.996682
1685	2021-12-06	SRR17385386	C23854A	3350	0.997015
1686	2021-12-06	SRR17385386	G23948T	3176	0.994332
1687	2021-12-06	SRR17385386	C24130A	8374	0.994984
1688	2021-12-06	SRR17385386	A24424T	15318	0.998694
1689	2021-12-06	SRR17385386	C24503T	7409	0.997031
1690	2021-12-06	SRR17385386	C25000T	14159	0.678155
1691	2021-12-06	SRR17385386	C25584T	10548	0.998483
1692	2021-12-06	SRR17385386	C25708T	3870	0.991731
1693	2021-12-06	SRR17385386	C26270T	15881	0.998489
1694	2021-12-06	SRR17385386	G26709A	18835	0.99485
1695	2021-12-06	SRR17385386	A27259C	18015	0.994227
1696	2021-12-06	SRR17385386	C27807T	688	0.991279
1697	2021-12-06	SRR17385386	A28271T	13516	0.997041
1698	2021-12-06	SRR17385386	C28311T	13612	0.998016
1699	2021-12-06	SRR17385386	C28603T	10388	0.996727
1700	2021-12-06	SRR17385386	G28881A	1952	0.994877
1701	2021-12-06	SRR17385386	G28882A	1948	0.991786
1702	2021-12-06	SRR17385386	G28883C	1961	0.994901
1703	2021-12-06	SRR17385386	A29301G	6652	0.978954
1704	2021-12-06	SRR17385386	Valid_VCF	0	0.0
1705	2021-12-06	SRR17385387	C241T	3100	0.996774
1706	2021-12-06	SRR17385387	C300A	2819	0.064917
1707	2021-12-06	SRR17385387	C300T	2819	0.917347
1708	2021-12-06	SRR17385387	T528C	16115	0.02476
1709	2021-12-06	SRR17385387	C2470T	15347	0.992442
1710	2021-12-06	SRR17385387	A2832G	21251	0.977083
1711	2021-12-06	SRR17385387	C3037T	17623	0.996482
1712	2021-12-06	SRR17385387	T5386G	21517	0.996236
1713	2021-12-06	SRR17385387	T7147G	6562	0.02423
1714	2021-12-06	SRR17385387	G8393A	15256	0.998099
1715	2021-12-06	SRR17385387	C10029T	10206	0.996375
1716	2021-12-06	SRR17385387	C10449A	18913	0.972982
1717	2021-12-06	SRR17385387	A11537G	28698	0.99763
1718	2021-12-06	SRR17385387	T13195C	80972	0.997653
1719	2021-12-06	SRR17385387	C14408T	17788	0.99702
1720	2021-12-06	SRR17385387	A14673C	14381	0.023642
1721	2021-12-06	SRR17385387	C15240T	22388	0.97856
1722	2021-12-06	SRR17385387	T16406G	12419	0.020533
1723	2021-12-06	SRR17385387	A18163G	24271	0.99658
1724	2021-12-06	SRR17385387	C21595T	11810	0.99729
1725	2021-12-06	SRR17385387	C21762T	10089	0.991773
1726	2021-12-06	SRR17385387	C21846T	16496	0.997333
1727	2021-12-06	SRR17385387	T22207G	877	0.025086
1728	2021-12-06	SRR17385387	G22578A	1332	0.999249
1729	2021-12-06	SRR17385387	G22599A	1320	0.996212
1730	2021-12-06	SRR17385387	T22673C	852	0.998826
1731	2021-12-06	SRR17385387	C22674T	894	0.998881
1732	2021-12-06	SRR17385387	T22679C	970	0.998969
1733	2021-12-06	SRR17385387	C22686T	1026	0.995127
1734	2021-12-06	SRR17385387	G22813T	1120	0.945536
1735	2021-12-06	SRR17385387	T22882G	725	0.506207
1736	2021-12-06	SRR17385387	G22898A	465	0.941935
1737	2021-12-06	SRR17385387	G22992A	395	1.0
1738	2021-12-06	SRR17385387	C22995A	425	0.997647
1739	2021-12-06	SRR17385387	A23013C	428	0.992991
1740	2021-12-06	SRR17385387	A23040G	503	0.994036
1741	2021-12-06	SRR17385387	G23048A	503	1.0
1742	2021-12-06	SRR17385387	A23055G	445	1.0
1743	2021-12-06	SRR17385387	A23063T	459	1.0
1744	2021-12-06	SRR17385387	T23075C	397	1.0
1745	2021-12-06	SRR17385387	C23202A	15364	0.991083
1746	2021-12-06	SRR17385387	A23403G	17633	0.995747
1747	2021-12-06	SRR17385387	C23525T	14068	0.997796
1748	2021-12-06	SRR17385387	T23599G	21050	0.998195
1749	2021-12-06	SRR17385387	C23604A	20394	0.997352
1750	2021-12-06	SRR17385387	C23854A	6839	0.992981
1751	2021-12-06	SRR17385387	G23948T	6436	0.995649
1752	2021-12-06	SRR17385387	C24130A	12479	0.994952
1753	2021-12-06	SRR17385387	A24424T	21010	0.997715
1754	2021-12-06	SRR17385387	C24503T	12826	0.997505
1755	2021-12-06	SRR17385387	C25000T	21658	0.510897
1756	2021-12-06	SRR17385387	C25584T	13631	0.997872
1757	2021-12-06	SRR17385387	C26270T	31765	0.998331
1758	2021-12-06	SRR17385387	A26530G	26614	0.876944
1759	2021-12-06	SRR17385387	C26577G	28417	0.693071
1760	2021-12-06	SRR17385387	G26709A	27575	0.99456
1761	2021-12-06	SRR17385387	A27259C	22092	0.992667
1762	2021-12-06	SRR17385387	A28271T	14659	0.997203
1763	2021-12-06	SRR17385387	C28311T	14696	0.998503
1764	2021-12-06	SRR17385387	G28881A	8075	0.995666
1765	2021-12-06	SRR17385387	G28882A	8041	0.994901
1766	2021-12-06	SRR17385387	G28883C	8075	0.996409
1767	2021-12-06	SRR17385387	Valid_VCF	0	0.0
1768	2021-12-06	SRR17385388	C241T	1081	1.0
1769	2021-12-06	SRR17385388	C300A	980	0.092857
1770	2021-12-06	SRR17385388	C300T	980	0.897959
1771	2021-12-06	SRR17385388	C1314T	9190	0.290533
1772	2021-12-06	SRR17385388	C2470T	9599	0.993228
1773	2021-12-06	SRR17385388	A2832G	8378	0.984961
1774	2021-12-06	SRR17385388	C3037T	9850	0.99665
1775	2021-12-06	SRR17385388	T5386G	12727	0.995757
1776	2021-12-06	SRR17385388	A7285T	1324	0.021148
1777	2021-12-06	SRR17385388	G8393A	12678	0.997791
1778	2021-12-06	SRR17385388	C10029T	5000	0.997
1779	2021-12-06	SRR17385388	C10449A	13152	0.973844
1780	2021-12-06	SRR17385388	A11537G	10740	0.997858
1781	2021-12-06	SRR17385388	T13195C	33411	0.998204
1782	2021-12-06	SRR17385388	C14408T	13189	0.99674
1783	2021-12-06	SRR17385388	A14673C	14446	0.027205
1784	2021-12-06	SRR17385388	C15240T	18309	0.98924
1785	2021-12-06	SRR17385388	A18163G	18360	0.99695
1786	2021-12-06	SRR17385388	A18585T	13316	0.020427
1787	2021-12-06	SRR17385388	C21595T	5217	0.994825
1788	2021-12-06	SRR17385388	C21762T	8400	0.993333
1789	2021-12-06	SRR17385388	C21846T	14928	0.996785
1790	2021-12-06	SRR17385388	G22578A	563	0.998224
1791	2021-12-06	SRR17385388	G22599A	554	0.998195
1792	2021-12-06	SRR17385388	T22673C	567	0.998236
1793	2021-12-06	SRR17385388	C22674T	592	1.0
1794	2021-12-06	SRR17385388	T22679C	637	0.99529
1795	2021-12-06	SRR17385388	C22686T	659	0.998483
1796	2021-12-06	SRR17385388	G22813T	653	0.978561
1797	2021-12-06	SRR17385388	T22882G	329	0.179331
1798	2021-12-06	SRR17385388	G22898A	64	0.953125
1799	2021-12-06	SRR17385388	G22992A	51	1.0
1800	2021-12-06	SRR17385388	C22995A	54	1.0
1801	2021-12-06	SRR17385388	A23013C	49	1.0
1802	2021-12-06	SRR17385388	A23040G	79	1.0
1803	2021-12-06	SRR17385388	G23048A	87	1.0
1804	2021-12-06	SRR17385388	A23055G	87	1.0
1805	2021-12-06	SRR17385388	A23063T	89	1.0
1806	2021-12-06	SRR17385388	T23075C	82	1.0
1807	2021-12-06	SRR17385388	C23202A	15955	0.996177
1808	2021-12-06	SRR17385388	A23403G	17672	0.996152
1809	2021-12-06	SRR17385388	C23525T	8692	0.99885
1810	2021-12-06	SRR17385388	T23599G	13518	0.998151
1811	2021-12-06	SRR17385388	C23604A	13075	0.997017
1812	2021-12-06	SRR17385388	C23854A	6399	0.993436
1813	2021-12-06	SRR17385388	G23948T	6708	0.996273
1814	2021-12-06	SRR17385388	C24130A	10503	0.994478
1815	2021-12-06	SRR17385388	A24424T	17223	0.997561
1816	2021-12-06	SRR17385388	C24503T	9808	0.997553
1817	2021-12-06	SRR17385388	C25000T	14955	0.714209
1818	2021-12-06	SRR17385388	C25584T	10909	0.998075
1819	2021-12-06	SRR17385388	C26270T	19096	0.998167
1820	2021-12-06	SRR17385388	G26709A	18420	0.994571
1821	2021-12-06	SRR17385388	A27259C	17146	0.993118
1822	2021-12-06	SRR17385388	C27807T	2147	0.996274
1823	2021-12-06	SRR17385388	A28271T	15048	0.996877
1824	2021-12-06	SRR17385388	C28311T	14739	0.998168
1825	2021-12-06	SRR17385388	G28881A	2146	0.992544
1826	2021-12-06	SRR17385388	G28882A	2138	0.998129
1827	2021-12-06	SRR17385388	G28883C	2152	0.996747
1828	2021-12-06	SRR17385388	Valid_VCF	0	0.0
1829	2021-12-20	SRR17385389	C241T	1626	0.99877
1830	2021-12-20	SRR17385389	G688A	8870	0.992221
1831	2021-12-20	SRR17385389	A2832G	5036	0.941422
1832	2021-12-20	SRR17385389	C3037T	9887	0.996966
1833	2021-12-20	SRR17385389	T5386G	12114	0.997606
1834	2021-12-20	SRR17385389	G8393A	7337	0.999182
1835	2021-12-20	SRR17385389	C10029T	6201	0.998226
1836	2021-12-20	SRR17385389	T10135C	11260	0.998668
1837	2021-12-20	SRR17385389	C10449A	9179	0.906962
1838	2021-12-20	SRR17385389	A11537G	15321	0.998564
1839	2021-12-20	SRR17385389	T13195C	44417	0.999099
1840	2021-12-20	SRR17385389	C14408T	4966	0.997986
1841	2021-12-20	SRR17385389	C15240T	8698	0.979995
1842	2021-12-20	SRR17385389	C15656T	9741	0.033877
1843	2021-12-20	SRR17385389	A18163G	11219	0.997059
1844	2021-12-20	SRR17385389	C21762T	4570	0.994311
1845	2021-12-20	SRR17385389	C21846T	7464	0.99866
1846	2021-12-20	SRR17385389	T22207G	96	0.0625
1847	2021-12-20	SRR17385389	G22578A	826	0.996368
1848	2021-12-20	SRR17385389	T22673C	42	1.0
1849	2021-12-20	SRR17385389	C22674T	42	0.97619
1850	2021-12-20	SRR17385389	T22679C	46	1.0
1851	2021-12-20	SRR17385389	C22686T	50	1.0
1852	2021-12-20	SRR17385389	G22813T	51	0.607843
1853	2021-12-20	SRR17385389	T22882G	104	0.865385
1854	2021-12-20	SRR17385389	G22898A	112	0.973214
1855	2021-12-20	SRR17385389	G22992A	95	1.0
1856	2021-12-20	SRR17385389	C22995A	103	1.0
1857	2021-12-20	SRR17385389	A23013C	99	1.0
1858	2021-12-20	SRR17385389	A23040G	115	1.0
1859	2021-12-20	SRR17385389	G23048A	119	0.991597
1860	2021-12-20	SRR17385389	A23055G	115	1.0
1861	2021-12-20	SRR17385389	A23063T	114	1.0
1862	2021-12-20	SRR17385389	T23075C	94	1.0
1863	2021-12-20	SRR17385389	A23403G	7107	0.998171
1864	2021-12-20	SRR17385389	C23525T	7327	0.998635
1865	2021-12-20	SRR17385389	T23599G	10989	0.998544
1866	2021-12-20	SRR17385389	C23604A	10618	0.998211
1867	2021-12-20	SRR17385389	C23854A	2718	0.997792
1868	2021-12-20	SRR17385389	G23948T	2451	0.997144
1869	2021-12-20	SRR17385389	C24130A	5772	0.996189
1870	2021-12-20	SRR17385389	A24424T	9469	0.998838
1871	2021-12-20	SRR17385389	T24469A	6726	0.998513
1872	2021-12-20	SRR17385389	C24503T	5181	0.997684
1873	2021-12-20	SRR17385389	C25000T	9759	0.468491
1874	2021-12-20	SRR17385389	C25584T	6474	0.998919
1875	2021-12-20	SRR17385389	C25708T	5463	0.997071
1876	2021-12-20	SRR17385389	C26270T	21657	0.998799
1877	2021-12-20	SRR17385389	A26530G	20334	0.912167
1878	2021-12-20	SRR17385389	C26577G	21024	0.637367
1879	2021-12-20	SRR17385389	G26709A	19883	0.997284
1880	2021-12-20	SRR17385389	A27259C	10215	0.995203
1881	2021-12-20	SRR17385389	A28271T	6638	0.99759
1882	2021-12-20	SRR17385389	C28311T	6681	0.998952
1883	2021-12-20	SRR17385389	G28881A	2319	0.997844
1884	2021-12-20	SRR17385389	G28882A	2309	0.997401
1885	2021-12-20	SRR17385389	G28883C	2318	0.996549
1886	2021-12-20	SRR17385389	A29301G	5701	0.958955
1887	2021-12-20	SRR17385389	Valid_VCF	0	0.0
1888	2021-12-20	SRR17385390	C241T	2639	0.998105
1889	2021-12-20	SRR17385390	A2832G	9741	0.938199
1890	2021-12-20	SRR17385390	C3037T	11213	0.996968
1891	2021-12-20	SRR17385390	T5386G	15815	0.997534
1892	2021-12-20	SRR17385390	C7817T	8699	0.997586
1893	2021-12-20	SRR17385390	G8393A	8586	0.998486
1894	2021-12-20	SRR17385390	C10029T	8396	0.997856
1895	2021-12-20	SRR17385390	T10135C	15849	0.99899
1896	2021-12-20	SRR17385390	C10449A	11994	0.832833
1897	2021-12-20	SRR17385390	A11537G	19063	0.998426
1898	2021-12-20	SRR17385390	T13195C	48683	0.998706
1899	2021-12-20	SRR17385390	C14408T	6908	0.998118
1900	2021-12-20	SRR17385390	C15240T	10789	0.969413
1901	2021-12-20	SRR17385390	A18163G	12872	0.997203
1902	2021-12-20	SRR17385390	C21762T	5246	0.995234
1903	2021-12-20	SRR17385390	C21846T	8481	0.998703
1904	2021-12-20	SRR17385390	T22207G	427	0.04918
1905	2021-12-20	SRR17385390	G22578A	2084	0.993282
1906	2021-12-20	SRR17385390	T22673C	92	0.98913
1907	2021-12-20	SRR17385390	C22674T	96	1.0
1908	2021-12-20	SRR17385390	T22679C	98	1.0
1909	2021-12-20	SRR17385390	C22686T	99	1.0
1910	2021-12-20	SRR17385390	G22813T	155	0.580645
1911	2021-12-20	SRR17385390	T22882G	369	0.932249
1912	2021-12-20	SRR17385390	G22898A	403	0.975186
1913	2021-12-20	SRR17385390	G22992A	346	1.0
1914	2021-12-20	SRR17385390	C22995A	381	0.997375
1915	2021-12-20	SRR17385390	A23013C	382	0.994764
1916	2021-12-20	SRR17385390	A23040G	464	0.997845
1917	2021-12-20	SRR17385390	G23048A	476	1.0
1918	2021-12-20	SRR17385390	A23055G	435	0.993103
1919	2021-12-20	SRR17385390	A23063T	447	1.0
1920	2021-12-20	SRR17385390	T23075C	363	1.0
1921	2021-12-20	SRR17385390	A23403G	8134	0.997049
1922	2021-12-20	SRR17385390	C23525T	7919	0.999242
1923	2021-12-20	SRR17385390	T23599G	11700	0.998462
1924	2021-12-20	SRR17385390	C23604A	11336	0.998147
1925	2021-12-20	SRR17385390	T23781C	8461	0.998818
1926	2021-12-20	SRR17385390	C23854A	4167	0.9964
1927	2021-12-20	SRR17385390	G23948T	3649	0.997259
1928	2021-12-20	SRR17385390	C24130A	7239	0.996685
1929	2021-12-20	SRR17385390	A24424T	11803	0.998814
1930	2021-12-20	SRR17385390	T24469A	8888	0.998537
1931	2021-12-20	SRR17385390	C24503T	6746	0.997925
1932	2021-12-20	SRR17385390	C25000T	12600	0.42627
1933	2021-12-20	SRR17385390	C25584T	7901	0.999367
1934	2021-12-20	SRR17385390	C25708T	9229	0.995232
1935	2021-12-20	SRR17385390	C26270T	38558	0.998755
1936	2021-12-20	SRR17385390	A26530G	34966	0.813791
1937	2021-12-20	SRR17385390	C26577G	36748	0.619245
1938	2021-12-20	SRR17385390	G26709A	33137	0.995654
1939	2021-12-20	SRR17385390	A27259C	12843	0.995017
1940	2021-12-20	SRR17385390	C27807T	4620	0.992641
1941	2021-12-20	SRR17385390	A28271T	7807	0.996926
1942	2021-12-20	SRR17385390	C28311T	8059	0.998635
1943	2021-12-20	SRR17385390	G28881A	5009	0.997205
1944	2021-12-20	SRR17385390	G28882A	4990	0.996794
1945	2021-12-20	SRR17385390	G28883C	5019	0.998406
1946	2021-12-20	SRR17385390	A29301G	9425	0.931141
1947	2021-12-20	SRR17385390	Valid_VCF	0	0.0
1948	2021-12-20	SRR17385391	C241T	286	1.0
1949	2021-12-20	SRR17385391	A301C	336	0.059524
1950	2021-12-20	SRR17385391	C2470T	10827	0.99806
1951	2021-12-20	SRR17385391	A2832G	1676	0.935561
1952	2021-12-20	SRR17385391	C3037T	9105	0.996815
1953	2021-12-20	SRR17385391	T5386G	13648	0.996849
1954	2021-12-20	SRR17385391	G8393A	10055	0.998608
1955	2021-12-20	SRR17385391	C10029T	5282	0.99716
1956	2021-12-20	SRR17385391	C10449A	8143	0.942896
1957	2021-12-20	SRR17385391	A11537G	11859	0.998229
1958	2021-12-20	SRR17385391	T13195C	42119	0.998504
1959	2021-12-20	SRR17385391	C14408T	3337	0.996104
1960	2021-12-20	SRR17385391	C15240T	9769	0.989764
1961	2021-12-20	SRR17385391	A18163G	9547	0.998115
1962	2021-12-20	SRR17385391	C18395T	12058	0.02007
1963	2021-12-20	SRR17385391	C21595T	4840	0.998554
1964	2021-12-20	SRR17385391	C21762T	7096	0.992531
1965	2021-12-20	SRR17385391	C21846T	11622	0.997849
1966	2021-12-20	SRR17385391	G22578A	375	0.997333
1967	2021-12-20	SRR17385391	G22599A	308	0.996753
1968	2021-12-20	SRR17385391	T22673C	86	1.0
1969	2021-12-20	SRR17385391	C22674T	91	1.0
1970	2021-12-20	SRR17385391	T22679C	100	1.0
1971	2021-12-20	SRR17385391	C22686T	102	1.0
1972	2021-12-20	SRR17385391	G22813T	98	0.877551
1973	2021-12-20	SRR17385391	T22882G	68	0.514706
1974	2021-12-20	SRR17385391	G22898A	51	0.980392
1975	2021-12-20	SRR17385391	G22992A	50	1.0
1976	2021-12-20	SRR17385391	C22995A	51	0.980392
1977	2021-12-20	SRR17385391	A23013C	53	1.0
1978	2021-12-20	SRR17385391	A23040G	49	1.0
1979	2021-12-20	SRR17385391	G23048A	47	1.0
1980	2021-12-20	SRR17385391	A23055G	43	0.976744
1981	2021-12-20	SRR17385391	A23063T	41	1.0
1982	2021-12-20	SRR17385391	T23075C	39	1.0
1983	2021-12-20	SRR17385391	C23202A	8688	0.995856
1984	2021-12-20	SRR17385391	A23403G	10368	0.998264
1985	2021-12-20	SRR17385391	C23525T	9947	0.998894
1986	2021-12-20	SRR17385391	T23599G	14958	0.998663
1987	2021-12-20	SRR17385391	C23604A	14408	0.998542
1988	2021-12-20	SRR17385391	C23854A	1571	0.997454
1989	2021-12-20	SRR17385391	G23948T	1500	0.996667
1990	2021-12-20	SRR17385391	C24130A	8237	0.992594
1991	2021-12-20	SRR17385391	A24424T	14131	0.99816
1992	2021-12-20	SRR17385391	C24503T	6597	0.998181
1993	2021-12-20	SRR17385391	C25000T	10669	0.735214
1994	2021-12-20	SRR17385391	C25584T	10370	0.998843
1995	2021-12-20	SRR17385391	G25907T	1666	0.072629
1996	2021-12-20	SRR17385391	C26270T	15807	0.998482
1997	2021-12-20	SRR17385391	C26408T	8430	0.984935
1998	2021-12-20	SRR17385391	A26530G	11211	0.886183
[truncated: 459,907 more rows]
