# Supplementary material for: Crykey: Rapid identification of SARS-CoV-2 cryptic mutations in wastewater
Source: Nat Commun. 2024 May 28;15:4545. doi: 10.1038/s41467-024-48334-w (PMC11133379; doi:10.1038/s41467-024-48334-w)
Supplement: Supplementary file 4 — Source Data [file 41467_2024_48334_MOESM4_ESM.zip › source_data/isnv_wastewater.csv]

	Week Start	WWTP	Nt Mutation	Depth	AF
0	2022-01-03	111	C71A	23	0.347826
1	2022-01-03	111	G805A	288	0.020833
2	2022-01-03	111	G860A	305	0.013115
3	2022-01-03	111	C912A	257	0.027237
4	2022-01-03	111	T13524A	10	1.0
5	2022-01-03	111	T15804A	11	0.181818
6	2022-01-03	111	T23599G	35	1.0
7	2022-01-03	111	C23604A	35	1.0
8	2022-01-03	111	T27986G	27	0.296296
9	2022-01-03	111	G28038A	17	0.117647
10	2022-01-03	111	G28041T	17	0.117647
11	2022-01-03	111	T28082C	12	0.166667
12	2022-01-03	111	A28271T	152	1.0
13	2022-01-03	111	C28311T	117	1.0
14	2022-01-03	111	A29301G	20	0.75
15	2022-01-03	111	Valid_VCF	0	0.0
16	2022-01-03	203	C21T	11	0.545455
17	2022-01-03	203	A22T	11	0.454545
18	2022-01-03	203	T234C	479	0.012526
19	2022-01-03	203	C241T	479	1.0
20	2022-01-03	203	T403C	390	0.053846
21	2022-01-03	203	T469C	988	0.008097
22	2022-01-03	203	C3037T	17	1.0
23	2022-01-03	203	T5386G	62	1.0
24	2022-01-03	203	T8854G	255	0.023529
25	2022-01-03	203	G8858A	256	0.023438
26	2022-01-03	203	G9053T	189	0.026455
27	2022-01-03	203	G9321T	86	0.05814
28	2022-01-03	203	A9424T	101	0.069307
29	2022-01-03	203	T9444G	100	0.04
30	2022-01-03	203	C9559T	93	0.053763
31	2022-01-03	203	T9896C	40	0.075
32	2022-01-03	203	C10029T	79	1.0
33	2022-01-03	203	T10135C	88	0.602273
34	2022-01-03	203	C10449A	23	1.0
35	2022-01-03	203	A11537G	21	1.0
36	2022-01-03	203	C11950T	448	0.024554
37	2022-01-03	203	G12243T	441	0.024943
38	2022-01-03	203	A13098G	373	0.069705
39	2022-01-03	203	T13195C	446	1.0
40	2022-01-03	203	G13427A	411	0.014599
41	2022-01-03	203	A13693T	237	0.042194
42	2022-01-03	203	C13887T	246	0.056911
43	2022-01-03	203	C14325T	10	0.4
44	2022-01-03	203	A15812T	190	0.021053
45	2022-01-03	203	T16213A	151	0.02649
46	2022-01-03	203	C16219T	142	0.042254
47	2022-01-03	203	C16260T	143	0.027972
48	2022-01-03	203	A16514G	345	0.049275
49	2022-01-03	203	T18438C	144	0.027778
50	2022-01-03	203	A18564C	107	0.056075
51	2022-01-03	203	A21137T	16	0.1875
52	2022-01-03	203	T22882G	12	1.0
53	2022-01-03	203	G22898A	12	1.0
54	2022-01-03	203	C23202A	66	1.0
55	2022-01-03	203	A23403G	68	1.0
56	2022-01-03	203	C23444A	69	0.057971
57	2022-01-03	203	C23525T	52	1.0
58	2022-01-03	203	T23599G	68	1.0
59	2022-01-03	203	C23604A	67	1.0
60	2022-01-03	203	G23642T	48	0.166667
61	2022-01-03	203	C24130A	148	0.993243
62	2022-01-03	203	T24185C	116	0.025862
63	2022-01-03	203	A24250G	102	0.068627
64	2022-01-03	203	A24329G	113	0.035398
65	2022-01-03	203	A24424T	423	1.0
66	2022-01-03	203	T24469A	493	1.0
67	2022-01-03	203	C24503T	524	1.0
68	2022-01-03	203	A24942T	776	0.045103
69	2022-01-03	203	A24966T	553	0.016275
70	2022-01-03	203	C25000T	485	0.956701
71	2022-01-03	203	T25219C	695	0.066187
72	2022-01-03	203	C25584T	67	1.0
73	2022-01-03	203	C25708T	43	0.744186
74	2022-01-03	203	G26709A	12	1.0
75	2022-01-03	203	C27807T	28	1.0
76	2022-01-03	203	C27982T	785	0.011465
77	2022-01-03	203	T28019C	639	0.045383
78	2022-01-03	203	G28038A	617	0.014587
79	2022-01-03	203	G28162A	590	0.011864
80	2022-01-03	203	C28170A	621	0.020934
81	2022-01-03	203	T28218C	622	0.009646
82	2022-01-03	203	A28271T	1332	0.994745
83	2022-01-03	203	C28311T	1373	1.0
84	2022-01-03	203	G28478T	904	0.022124
85	2022-01-03	203	C28609T	904	0.00885
86	2022-01-03	203	G28621T	938	0.03838
87	2022-01-03	203	A28666G	1728	0.005208
88	2022-01-03	203	A28780G	1715	0.009913
89	2022-01-03	203	A28877T	1032	0.039729
90	2022-01-03	203	G28878C	1024	0.040039
91	2022-01-03	203	G28881A	925	0.997838
92	2022-01-03	203	G28882A	921	0.998914
93	2022-01-03	203	G28883C	930	1.0
94	2022-01-03	203	G28904T	1036	0.013514
95	2022-01-03	203	T29029C	1030	0.016505
96	2022-01-03	203	A29039T	1042	0.023033
97	2022-01-03	203	G29049A	951	0.018927
98	2022-01-03	203	C29085T	1565	0.026837
99	2022-01-03	203	C29268T	684	0.017544
100	2022-01-03	203	A29301G	1777	0.791221
101	2022-01-03	203	A29444G	2833	0.004236
102	2022-01-03	203	G29449T	2840	0.014437
103	2022-01-03	203	G29468A	2898	0.011732
104	2022-01-03	203	C29509T	2465	0.006897
105	2022-01-03	203	C29555T	2562	0.009368
106	2022-01-03	203	C29614T	2538	0.00985
107	2022-01-03	203	G29688T	2508	0.007576
108	2022-01-03	203	A29700G	2553	0.003917
109	2022-01-03	203	Valid_VCF	0	0.0
110	2022-01-03	23	Valid_VCF	0	0.0
111	2022-01-03	47	C241T	31	1.0
112	2022-01-03	47	T12011C	26	0.076923
113	2022-01-03	47	A12150G	15	0.133333
114	2022-01-03	47	C21646T	18	0.222222
115	2022-01-03	47	C21682T	14	0.285714
116	2022-01-03	47	A28271T	52	1.0
117	2022-01-03	47	C28311T	66	1.0
118	2022-01-03	47	C28647T	60	0.066667
119	2022-01-03	47	A28702C	65	0.061538
120	2022-01-03	47	A29301G	39	0.820513
121	2022-01-03	47	C29614T	99	0.040404
122	2022-01-03	47	Valid_VCF	0	0.0
123	2022-01-03	69	C241T	213	1.0
124	2022-01-03	69	C823T	629	0.011129
125	2022-01-03	69	T892C	659	0.028832
126	2022-01-03	69	T5386G	13	1.0
127	2022-01-03	69	C10029T	30	1.0
128	2022-01-03	69	T10135C	42	0.619048
129	2022-01-03	69	T13195C	29	1.0
130	2022-01-03	69	C13860T	66	0.106061
131	2022-01-03	69	T15776C	71	0.098592
132	2022-01-03	69	T16229C	48	0.0625
133	2022-01-03	69	C23202A	10	1.0
134	2022-01-03	69	C23525T	10	1.0
135	2022-01-03	69	T23599G	22	0.818182
136	2022-01-03	69	C23604A	22	0.818182
137	2022-01-03	69	C23604G	22	0.181818
138	2022-01-03	69	A24025T	10	0.3
139	2022-01-03	69	C24130A	14	1.0
140	2022-01-03	69	G24410A	41	0.121951
141	2022-01-03	69	A24424T	60	0.866667
142	2022-01-03	69	T24469A	72	0.847222
143	2022-01-03	69	C24503T	82	0.768293
144	2022-01-03	69	T24765C	47	0.148936
145	2022-01-03	69	A24942T	169	0.053254
146	2022-01-03	69	A24966T	136	0.051471
147	2022-01-03	69	C25000T	106	0.896226
148	2022-01-03	69	C25584T	19	1.0
149	2022-01-03	69	C27944T	503	0.013917
150	2022-01-03	69	T28019C	401	0.024938
151	2022-01-03	69	G28048A	398	0.017588
152	2022-01-03	69	T28092C	378	0.026455
153	2022-01-03	69	A28154G	396	0.017677
154	2022-01-03	69	C28256A	833	0.008403
155	2022-01-03	69	A28271T	848	0.988208
156	2022-01-03	69	C28311T	796	0.981156
157	2022-01-03	69	C28341T	841	0.008323
158	2022-01-03	69	C28377T	666	0.018018
159	2022-01-03	69	G28421T	494	0.022267
160	2022-01-03	69	G28457T	507	0.013807
161	2022-01-03	69	A28461G	515	0.023301
162	2022-01-03	69	C28472T	551	0.027223
163	2022-01-03	69	C28567T	576	0.019097
164	2022-01-03	69	C28801A	939	0.009585
165	2022-01-03	69	C28854T	760	0.010526
166	2022-01-03	69	A28855G	766	0.016971
167	2022-01-03	69	G28881A	624	0.980769
168	2022-01-03	69	G28882A	623	0.979133
169	2022-01-03	69	G28883C	631	0.980983
170	2022-01-03	69	A28910T	752	0.015957
171	2022-01-03	69	T28981G	716	0.015363
172	2022-01-03	69	T29029C	731	0.019152
173	2022-01-03	69	A29039T	749	0.034713
174	2022-01-03	69	G29049A	668	0.020958
175	2022-01-03	69	C29268T	219	0.027397
176	2022-01-03	69	A29301G	1124	0.748221
177	2022-01-03	69	C29358T	1924	0.008836
178	2022-01-03	69	G29402T	2370	0.006751
179	2022-01-03	69	C29614T	1795	0.008357
180	2022-01-03	69	G29701T	1899	0.007899
181	2022-01-03	69	G29703T	1882	0.006376
182	2022-01-03	69	C29724T	1648	0.009709
183	2022-01-03	69	G29742T	1443	0.011781
184	2022-01-03	69	Valid_VCF	0	0.0
185	2022-01-03	76	C106T	70	0.057143
186	2022-01-03	76	C241T	77	1.0
187	2022-01-03	76	C823T	530	0.022642
188	2022-01-03	76	A893T	549	0.081967
189	2022-01-03	76	T8908G	100	0.05
190	2022-01-03	76	T13195C	12	1.0
191	2022-01-03	76	A24942T	62	0.064516
192	2022-01-03	76	C25000T	49	1.0
193	2022-01-03	76	T28019C	183	0.04918
194	2022-01-03	76	A28271T	335	0.99403
195	2022-01-03	76	C28311T	363	0.997245
196	2022-01-03	76	G28655T	409	0.017115
197	2022-01-03	76	C28695T	399	0.017544
198	2022-01-03	76	G28881A	213	0.995305
199	2022-01-03	76	G28882A	211	0.990521
200	2022-01-03	76	G28883C	214	0.985981
201	2022-01-03	76	G28931T	277	0.046931
202	2022-01-03	76	G28954T	292	0.034247
203	2022-01-03	76	T29029C	292	0.030822
204	2022-01-03	76	A29039T	295	0.037288
205	2022-01-03	76	G29049A	257	0.019455
206	2022-01-03	76	C29268T	38	0.342105
207	2022-01-03	76	A29301G	772	0.848446
208	2022-01-03	76	C29541G	1218	0.010673
209	2022-01-03	76	C29614T	1287	0.012432
210	2022-01-03	76	Valid_VCF	0	0.0
211	2022-01-03	AS	C241T	203	1.0
212	2022-01-03	AS	A752G	653	0.096478
213	2022-01-03	AS	C920T	869	0.093211
214	2022-01-03	AS	T8908G	236	0.042373
215	2022-01-03	AS	C10029T	68	1.0
216	2022-01-03	AS	T10135C	60	0.216667
217	2022-01-03	AS	C10449A	11	1.0
218	2022-01-03	AS	A11537G	13	1.0
219	2022-01-03	AS	C11767T	14	0.142857
220	2022-01-03	AS	A13640T	71	0.140845
221	2022-01-03	AS	A13693T	63	0.063492
222	2022-01-03	AS	C15928T	53	0.09434
223	2022-01-03	AS	T16176C	62	0.177419
224	2022-01-03	AS	C16178G	62	0.177419
225	2022-01-03	AS	T16213A	60	0.05
226	2022-01-03	AS	T18438C	144	0.027778
227	2022-01-03	AS	C23202A	81	0.91358
228	2022-01-03	AS	A23403G	63	1.0
229	2022-01-03	AS	C23525T	56	0.964286
230	2022-01-03	AS	T23599G	74	0.972973
231	2022-01-03	AS	C23604A	74	0.959459
232	2022-01-03	AS	T23633A	54	0.092593
233	2022-01-03	AS	C23635T	54	0.074074
234	2022-01-03	AS	G23642T	52	0.096154
235	2022-01-03	AS	G23699T	29	0.172414
236	2022-01-03	AS	C24130A	43	0.55814
237	2022-01-03	AS	G24410A	103	0.116505
238	2022-01-03	AS	A24424T	136	0.911765
239	2022-01-03	AS	T24469A	174	0.942529
240	2022-01-03	AS	C24503T	197	0.959391
241	2022-01-03	AS	A24942T	347	0.037464
242	2022-01-03	AS	A24966T	252	0.035714
243	2022-01-03	AS	T24984G	224	0.049107
244	2022-01-03	AS	C25000T	191	0.795812
245	2022-01-03	AS	G25455T	21	0.428571
246	2022-01-03	AS	C25584T	18	0.944444
247	2022-01-03	AS	C25669T	21	0.238095
248	2022-01-03	AS	C26577G	11	0.818182
249	2022-01-03	AS	C26577T	11	0.181818
250	2022-01-03	AS	T28019C	274	0.036496
251	2022-01-03	AS	T28135G	240	0.020833
252	2022-01-03	AS	C28170A	223	0.022422
253	2022-01-03	AS	A28271T	465	0.993548
254	2022-01-03	AS	C28311T	496	1.0
255	2022-01-03	AS	C28507T	329	0.142857
256	2022-01-03	AS	T28575C	352	0.139205
257	2022-01-03	AS	A28702C	924	0.008658
258	2022-01-03	AS	G28881A	598	1.0
259	2022-01-03	AS	G28882A	595	0.998319
260	2022-01-03	AS	G28883C	601	0.996672
261	2022-01-03	AS	G29000T	730	0.056164
262	2022-01-03	AS	T29029C	744	0.047043
263	2022-01-03	AS	T29036G	770	0.053247
264	2022-01-03	AS	A29039T	783	0.051086
265	2022-01-03	AS	G29049A	693	0.027417
266	2022-01-03	AS	C29085T	1070	0.049533
267	2022-01-03	AS	C29109A	1113	0.006289
268	2022-01-03	AS	C29200T	765	0.027451
269	2022-01-03	AS	C29268T	294	0.034014
270	2022-01-03	AS	A29301G	1169	0.721985
271	2022-01-03	AS	C29541T	2031	0.017725
272	2022-01-03	AS	C29614T	1881	0.013291
273	2022-01-03	AS	Valid_VCF	0	0.0
274	2022-01-03	BW	C147T	288	0.017361
275	2022-01-03	BW	C241T	244	1.0
276	2022-01-03	BW	G558T	1486	0.030283
277	2022-01-03	BW	G596T	1138	0.047452
278	2022-01-03	BW	C823T	1167	0.01114
279	2022-01-03	BW	T856C	1329	0.03085
280	2022-01-03	BW	A3916C	12	0.75
281	2022-01-03	BW	T8908G	296	0.027027
282	2022-01-03	BW	G9136T	267	0.05618
283	2022-01-03	BW	C9158T	221	0.0181
284	2022-01-03	BW	C10029T	114	1.0
285	2022-01-03	BW	T10135C	29	0.793103
286	2022-01-03	BW	T10843G	15	0.333333
287	2022-01-03	BW	C11976T	437	0.029748
288	2022-01-03	BW	T11997C	389	0.043702
289	2022-01-03	BW	T12108C	374	0.016043
290	2022-01-03	BW	T12304A	255	0.090196
291	2022-01-03	BW	C13059T	50	0.2
292	2022-01-03	BW	T13195C	85	1.0
293	2022-01-03	BW	A13640T	189	0.037037
294	2022-01-03	BW	A13693T	194	0.103093
295	2022-01-03	BW	C13724T	204	0.029412
296	2022-01-03	BW	C13730G	212	0.028302
297	2022-01-03	BW	T16213A	58	0.068966
298	2022-01-03	BW	A16514G	52	0.057692
299	2022-01-03	BW	A23403G	12	1.0
300	2022-01-03	BW	C24130A	28	1.0
301	2022-01-03	BW	A24424T	73	1.0
302	2022-01-03	BW	T24469A	87	1.0
303	2022-01-03	BW	C24503T	95	1.0
304	2022-01-03	BW	A24942T	524	0.04771
305	2022-01-03	BW	A24966T	473	0.05074
306	2022-01-03	BW	T24984G	433	0.011547
307	2022-01-03	BW	C25000T	377	1.0
308	2022-01-03	BW	C25083A	379	0.042216
309	2022-01-03	BW	G25424C	12	0.333333
310	2022-01-03	BW	C25584T	14	1.0
311	2022-01-03	BW	C27920T	938	0.013859
312	2022-01-03	BW	C27972T	1175	0.014468
313	2022-01-03	BW	T28019C	877	0.023945
314	2022-01-03	BW	T28218C	911	0.008782
315	2022-01-03	BW	A28271T	1561	0.987828
316	2022-01-03	BW	T28279G	1560	0.007692
317	2022-01-03	BW	C28311T	1462	0.987688
318	2022-01-03	BW	A28461G	701	0.015692
319	2022-01-03	BW	T28554C	758	0.011873
320	2022-01-03	BW	C28801A	1650	0.009697
321	2022-01-03	BW	G28881A	1055	0.98673
322	2022-01-03	BW	G28882A	1052	0.986692
323	2022-01-03	BW	G28883C	1062	0.986817
324	2022-01-03	BW	G28916T	1265	0.009486
325	2022-01-03	BW	T29029C	1293	0.013148
326	2022-01-03	BW	A29039T	1310	0.025191
327	2022-01-03	BW	G29049A	1165	0.011159
328	2022-01-03	BW	C29109A	1616	0.008663
329	2022-01-03	BW	A29301G	1981	0.714286
330	2022-01-03	BW	C29367T	3342	0.004788
331	2022-01-03	BW	G29402T	3960	0.006061
332	2022-01-03	BW	C29509T	2727	0.005134
333	2022-01-03	BW	C29541T	2809	0.00534
334	2022-01-03	BW	G29601A	2802	0.003926
335	2022-01-03	BW	C29614T	2909	0.007563
336	2022-01-03	BW	C29743T	2460	0.006098
337	2022-01-03	BW	Valid_VCF	0	0.0
338	2022-01-03	CB	Valid_VCF	0	0.0
339	2022-01-03	CD	C504A	292	0.126712
340	2022-01-03	CD	G660T	236	0.059322
341	2022-01-03	CD	G860A	307	0.016287
342	2022-01-03	CD	T9115C	20	0.1
343	2022-01-03	CD	T12122C	54	0.148148
344	2022-01-03	CD	T12190A	56	0.071429
345	2022-01-03	CD	A13693T	10	0.2
346	2022-01-03	CD	T27919C	79	0.050633
347	2022-01-03	CD	A28271T	53	1.0
348	2022-01-03	CD	C28311T	49	1.0
349	2022-01-03	CD	A28515C	23	0.130435
350	2022-01-03	CD	T28822C	19	0.105263
351	2022-01-03	CD	G28881A	23	1.0
352	2022-01-03	CD	G28882A	23	1.0
353	2022-01-03	CD	G28883C	23	0.913043
354	2022-01-03	CD	G28883T	23	0.086957
355	2022-01-03	CD	A29301G	151	0.490066
356	2022-01-03	CD	G29543T	324	0.018519
357	2022-01-03	CD	C29733T	219	0.022831
358	2022-01-03	CD	C29743T	205	0.034146
359	2022-01-03	CD	Valid_VCF	0	0.0
360	2022-01-03	CP	Valid_VCF	0	0.0
361	2022-01-03	EH	C29870A	540	0.766667
362	2022-01-03	EH	Valid_VCF	0	0.0
363	2022-01-03	FC	C241T	210	1.0
364	2022-01-03	FC	G613A	995	0.060302
365	2022-01-03	FC	G8735T	308	0.103896
366	2022-01-03	FC	G8858A	391	0.012788
367	2022-01-03	FC	T8908G	322	0.015528
368	2022-01-03	FC	A9174T	246	0.04878
369	2022-01-03	FC	C10029T	17	1.0
370	2022-01-03	FC	T10135C	28	0.642857
371	2022-01-03	FC	C10449A	10	1.0
372	2022-01-03	FC	G10986T	13	0.153846
373	2022-01-03	FC	T13195C	97	1.0
374	2022-01-03	FC	T13228C	86	0.081395
375	2022-01-03	FC	A13640T	261	0.019157
376	2022-01-03	FC	C13681A	239	0.025105
377	2022-01-03	FC	A13693T	268	0.08209
378	2022-01-03	FC	C13730G	252	0.035714
379	2022-01-03	FC	T15682A	30	0.1
380	2022-01-03	FC	T15685A	30	0.1
381	2022-01-03	FC	T15927C	70	0.042857
382	2022-01-03	FC	A15992C	96	0.041667
383	2022-01-03	FC	T16213A	90	0.077778
384	2022-01-03	FC	C18796T	22	0.818182
385	2022-01-03	FC	A23403G	11	1.0
386	2022-01-03	FC	C23525T	13	1.0
387	2022-01-03	FC	C24130A	33	1.0
388	2022-01-03	FC	T24304C	22	0.5
389	2022-01-03	FC	A24424T	76	0.973684
390	2022-01-03	FC	T24469A	88	1.0
391	2022-01-03	FC	C24503T	98	1.0
392	2022-01-03	FC	A24942T	210	0.028571
393	2022-01-03	FC	A24966T	185	0.032432
394	2022-01-03	FC	T24984G	169	0.04142
395	2022-01-03	FC	C25000T	145	1.0
396	2022-01-03	FC	A25121G	170	0.035294
397	2022-01-03	FC	C25584T	16	1.0
398	2022-01-03	FC	G27987T	823	0.010936
399	2022-01-03	FC	T28019C	761	0.011827
400	2022-01-03	FC	C28170A	787	0.013977
401	2022-01-03	FC	T28203C	1158	0.02677
402	2022-01-03	FC	A28271T	2109	0.991939
403	2022-01-03	FC	C28311T	1899	0.990521
404	2022-01-03	FC	C28409T	613	0.014682
405	2022-01-03	FC	C28737T	1872	0.043269
406	2022-01-03	FC	T28772C	1646	0.00729
407	2022-01-03	FC	C28801A	1387	0.008652
408	2022-01-03	FC	G28881A	820	0.985366
409	2022-01-03	FC	G28882A	820	0.986585
410	2022-01-03	FC	G28883C	824	0.98665
411	2022-01-03	FC	G28916T	984	0.009146
412	2022-01-03	FC	T29029C	953	0.011542
413	2022-01-03	FC	A29039T	978	0.021472
414	2022-01-03	FC	G29049A	846	0.015366
415	2022-01-03	FC	G29050A	851	0.010576
416	2022-01-03	FC	G29212C	706	0.011331
417	2022-01-03	FC	C29268T	183	0.065574
418	2022-01-03	FC	A29301G	1525	0.789508
419	2022-01-03	FC	T29308C	1537	0.009109
420	2022-01-03	FC	G29402T	3520	0.00767
421	2022-01-03	FC	G29474A	2746	0.006919
422	2022-01-03	FC	C29509T	2264	0.008392
423	2022-01-03	FC	C29520T	2526	0.005542
424	2022-01-03	FC	C29541G	2440	0.003689
425	2022-01-03	FC	T29581C	2458	0.006103
426	2022-01-03	FC	G29593T	2407	0.004155
427	2022-01-03	FC	C29614T	2426	0.014015
428	2022-01-03	FC	G29742T	2037	0.0054
429	2022-01-03	FC	C29743T	2026	0.008885
430	2022-01-03	FC	Valid_VCF	0	0.0
431	2022-01-03	GR	T3347C	20	0.2
432	2022-01-03	GR	Valid_VCF	0	0.0
433	2022-01-03	HO	T195C	691	0.024602
434	2022-01-03	HO	C214T	698	0.030086
435	2022-01-03	HO	T221C	681	0.030837
436	2022-01-03	HO	C241T	684	1.0
437	2022-01-03	HO	G256A	698	0.030086
438	2022-01-03	HO	C300T	694	0.043228
439	2022-01-03	HO	T394C	554	0.028881
440	2022-01-03	HO	G443C	998	0.024048
441	2022-01-03	HO	A480T	1051	0.011418
442	2022-01-03	HO	G932C	909	0.016502
443	2022-01-03	HO	T1075A	675	0.02963
444	2022-01-03	HO	C1185T	571	0.028021
445	2022-01-03	HO	A2832G	39	1.0
446	2022-01-03	HO	C3037T	94	0.989362
447	2022-01-03	HO	G3248T	88	0.090909
448	2022-01-03	HO	C3290G	85	0.047059
449	2022-01-03	HO	T3668G	134	0.037313
450	2022-01-03	HO	T5118C	275	0.021818
451	2022-01-03	HO	C5157T	317	0.018927
452	2022-01-03	HO	C5262G	267	0.018727
453	2022-01-03	HO	T5386G	259	0.988417
454	2022-01-03	HO	G5463T	273	0.032967
455	2022-01-03	HO	T7278G	54	0.111111
456	2022-01-03	HO	G8858A	444	0.018018
457	2022-01-03	HO	C8892T	408	0.063725
458	2022-01-03	HO	T9067C	468	0.074786
459	2022-01-03	HO	C9165T	620	0.019355
460	2022-01-03	HO	C9166T	619	0.088853
461	2022-01-03	HO	G9471C	288	0.069444
462	2022-01-03	HO	C10029T	278	0.996403
463	2022-01-03	HO	T10135C	272	0.801471
464	2022-01-03	HO	C10449A	64	0.984375
465	2022-01-03	HO	T10459C	65	0.046154
466	2022-01-03	HO	T10713C	268	0.026119
467	2022-01-03	HO	G10870T	445	0.107865
468	2022-01-03	HO	T11119C	434	0.020737
469	2022-01-03	HO	A11537G	110	1.0
470	2022-01-03	HO	C11563T	113	0.053097
471	2022-01-03	HO	G11596T	141	0.06383
472	2022-01-03	HO	T12244C	563	0.055062
473	2022-01-03	HO	G12331T	419	0.02864
474	2022-01-03	HO	G12378A	188	0.053191
475	2022-01-03	HO	C12683T	220	0.045455
476	2022-01-03	HO	T13195C	378	0.992063
477	2022-01-03	HO	T13474C	491	0.016293
478	2022-01-03	HO	A13640T	417	0.023981
479	2022-01-03	HO	A13693T	387	0.033592
480	2022-01-03	HO	T13825C	309	0.064725
481	2022-01-03	HO	C13945G	328	0.030488
482	2022-01-03	HO	G14181T	52	0.057692
483	2022-01-03	HO	C14408T	88	0.988636
484	2022-01-03	HO	A14870G	59	0.084746
485	2022-01-03	HO	A14960T	59	0.084746
486	2022-01-03	HO	C15240T	10	1.0
487	2022-01-03	HO	T15474G	322	0.059006
488	2022-01-03	HO	T15682A	507	0.023669
489	2022-01-03	HO	T15685A	509	0.023576
490	2022-01-03	HO	G15760A	464	0.077586
491	2022-01-03	HO	G15773T	481	0.033264
492	2022-01-03	HO	T15950C	686	0.026239
493	2022-01-03	HO	T16211C	296	0.047297
494	2022-01-03	HO	C16234T	288	0.03125
495	2022-01-03	HO	C16457T	637	0.040816
496	2022-01-03	HO	G16714T	676	0.022189
497	2022-01-03	HO	G17259T	37	0.135135
498	2022-01-03	HO	G18088A	28	0.357143
499	2022-01-03	HO	A18163G	29	1.0
500	2022-01-03	HO	G18310C	20	0.15
501	2022-01-03	HO	A18564C	158	0.044304
502	2022-01-03	HO	C19524T	17	0.235294
503	2022-01-03	HO	C20457A	147	0.040816
504	2022-01-03	HO	C21595T	126	0.063492
505	2022-01-03	HO	C21762T	25	1.0
506	2022-01-03	HO	C21846T	24	1.0
507	2022-01-03	HO	G22813T	108	1.0
508	2022-01-03	HO	T22882G	169	1.0
509	2022-01-03	HO	G22898A	179	0.988827
510	2022-01-03	HO	T22967C	165	0.036364
511	2022-01-03	HO	G22992A	157	1.0
512	2022-01-03	HO	C22995A	156	1.0
513	2022-01-03	HO	A23013C	151	0.986755
514	2022-01-03	HO	A23040G	137	0.992701
515	2022-01-03	HO	G23048A	140	0.985714
516	2022-01-03	HO	A23055G	136	1.0
517	2022-01-03	HO	A23063T	135	1.0
518	2022-01-03	HO	T23075C	126	0.992063
519	2022-01-03	HO	C23202A	278	1.0
520	2022-01-03	HO	A23403G	183	1.0
521	2022-01-03	HO	C23525T	174	1.0
522	2022-01-03	HO	T23599G	192	1.0
523	2022-01-03	HO	C23604A	188	1.0
524	2022-01-03	HO	C24130A	192	0.973958
525	2022-01-03	HO	T24184C	181	0.055249
526	2022-01-03	HO	C24231T	209	0.043062
527	2022-01-03	HO	A24424T	748	1.0
528	2022-01-03	HO	T24469A	989	1.0
529	2022-01-03	HO	C24503T	1128	1.0
530	2022-01-03	HO	T24829C	1215	0.019753
531	2022-01-03	HO	A24942T	914	0.035011
532	2022-01-03	HO	A24966T	610	0.014754
533	2022-01-03	HO	C25000T	501	0.994012
534	2022-01-03	HO	C25132A	546	0.027473
535	2022-01-03	HO	A25408T	320	0.01875
536	2022-01-03	HO	T25473C	321	0.102804
537	2022-01-03	HO	C25584T	258	1.0
538	2022-01-03	HO	C25708T	138	0.992754
539	2022-01-03	HO	A26194T	95	0.073684
540	2022-01-03	HO	C26270T	104	1.0
541	2022-01-03	HO	A26530G	92	0.945652
542	2022-01-03	HO	C26577G	76	0.934211
543	2022-01-03	HO	G26709A	79	0.936709
544	2022-01-03	HO	C26750T	73	0.054795
545	2022-01-03	HO	A27259C	32	0.90625
546	2022-01-03	HO	G27750A	171	0.040936
547	2022-01-03	HO	C27807T	155	1.0
548	2022-01-03	HO	G27870T	650	0.009231
549	2022-01-03	HO	T28019C	820	0.012195
550	2022-01-03	HO	C28153T	613	0.014682
551	2022-01-03	HO	C28170A	697	0.020086
552	2022-01-03	HO	C28236T	1066	0.008443
553	2022-01-03	HO	A28271T	1505	0.99402
554	2022-01-03	HO	T28297C	1619	0.011118
555	2022-01-03	HO	C28311T	1606	0.994396
556	2022-01-03	HO	G28456T	1048	0.014313
557	2022-01-03	HO	A28574G	1145	0.0131
558	2022-01-03	HO	C28677T	1899	0.055819
559	2022-01-03	HO	G28679T	1876	0.005864
560	2022-01-03	HO	C28737T	1897	0.006326
561	2022-01-03	HO	C28807T	969	0.024768
562	2022-01-03	HO	C28826T	999	0.008008
563	2022-01-03	HO	C28849T	994	0.034205
564	2022-01-03	HO	G28881A	840	0.984524
565	2022-01-03	HO	G28881T	840	0.015476
566	2022-01-03	HO	G28882A	836	0.98445
567	2022-01-03	HO	G28883C	849	0.984688
568	2022-01-03	HO	T29029C	937	0.024546
569	2022-01-03	HO	A29039T	969	0.027864
570	2022-01-03	HO	G29049A	875	0.014857
571	2022-01-03	HO	A29301G	1685	0.88724
572	2022-01-03	HO	G29402T	3114	0.007386
573	2022-01-03	HO	G29506T	2551	0.00588
574	2022-01-03	HO	C29541G	2534	0.007103
575	2022-01-03	HO	G29736T	1414	0.008487
576	2022-01-03	HO	G29742T	1355	0.013284
577	2022-01-03	HO	T29753C	1278	0.046948
578	2022-01-03	HO	Valid_VCF	0	0.0
579	2022-01-03	IA	C92T	106	0.113208
580	2022-01-03	IA	C186T	113	0.070796
581	2022-01-03	IA	C241T	128	0.984375
582	2022-01-03	IA	G545A	424	0.056604
583	2022-01-03	IA	G644A	344	0.031977
584	2022-01-03	IA	G970A	161	0.031056
585	2022-01-03	IA	T8758A	153	0.03268
586	2022-01-03	IA	T8908G	137	0.043796
587	2022-01-03	IA	T9059C	164	0.103659
588	2022-01-03	IA	T9061C	165	0.121212
589	2022-01-03	IA	C10029T	46	1.0
590	2022-01-03	IA	T10135C	51	0.470588
591	2022-01-03	IA	T12175C	137	0.138686
592	2022-01-03	IA	T13195C	59	1.0
593	2022-01-03	IA	T13212C	60	0.066667
594	2022-01-03	IA	C13366T	54	0.074074
595	2022-01-03	IA	C13609T	128	0.054688
596	2022-01-03	IA	C13730G	111	0.045045
597	2022-01-03	IA	C15952A	53	0.075472
598	2022-01-03	IA	A23403G	16	1.0
599	2022-01-03	IA	C23525T	12	1.0
600	2022-01-03	IA	T23599G	12	0.833333
601	2022-01-03	IA	C23604A	12	0.833333
602	2022-01-03	IA	C24130A	17	1.0
603	2022-01-03	IA	T24185C	18	0.166667
604	2022-01-03	IA	A24424T	32	1.0
605	2022-01-03	IA	T24469A	40	1.0
606	2022-01-03	IA	C24503T	44	1.0
607	2022-01-03	IA	T24523C	51	0.117647
608	2022-01-03	IA	A24942T	308	0.025974
609	2022-01-03	IA	A24966T	291	0.041237
610	2022-01-03	IA	C25000T	266	1.0
611	2022-01-03	IA	C25584T	28	1.0
612	2022-01-03	IA	C25708T	11	0.727273
613	2022-01-03	IA	C27874T	207	0.043478
614	2022-01-03	IA	T28019C	355	0.016901
615	2022-01-03	IA	G28162T	330	0.024242
616	2022-01-03	IA	C28170A	344	0.017442
617	2022-01-03	IA	A28271T	576	0.942708
618	2022-01-03	IA	C28290T	585	0.015385
619	2022-01-03	IA	C28311T	579	0.937824
620	2022-01-03	IA	G28329T	582	0.013746
621	2022-01-03	IA	G28376T	489	0.014315
622	2022-01-03	IA	A28461G	369	0.04065
623	2022-01-03	IA	T28618G	414	0.033816
624	2022-01-03	IA	G28679T	757	0.018494
625	2022-01-03	IA	G28881A	408	0.965686
626	2022-01-03	IA	G28881T	408	0.034314
627	2022-01-03	IA	G28882A	407	0.965602
628	2022-01-03	IA	G28883C	414	0.966184
629	2022-01-03	IA	C28909T	477	0.027254
630	2022-01-03	IA	G28916T	475	0.033684
631	2022-01-03	IA	G28954T	437	0.02746
632	2022-01-03	IA	T28981G	414	0.02657
633	2022-01-03	IA	T29029C	420	0.016667
634	2022-01-03	IA	G29050A	391	0.015345
635	2022-01-03	IA	C29268T	176	0.028409
636	2022-01-03	IA	A29301G	642	0.67134
637	2022-01-03	IA	T29308A	643	0.010886
638	2022-01-03	IA	A29313T	649	0.007704
639	2022-01-03	IA	G29392T	1293	0.008507
640	2022-01-03	IA	G29402T	1311	0.028986
641	2022-01-03	IA	C29509T	1030	0.016505
642	2022-01-03	IA	A29571T	1034	0.009671
643	2022-01-03	IA	C29614T	1035	0.008696
644	2022-01-03	IA	G29742T	799	0.025031
645	2022-01-03	IA	Valid_VCF	0	0.0
646	2022-01-03	IV	G210T	524	0.024809
647	2022-01-03	IV	C241T	513	0.97076
648	2022-01-03	IV	C274T	484	0.030992
649	2022-01-03	IV	C364T	430	0.023256
650	2022-01-03	IV	C823T	1741	0.009765
651	2022-01-03	IV	C3037T	11	1.0
652	2022-01-03	IV	T5386G	24	1.0
653	2022-01-03	IV	T8758A	831	0.009627
654	2022-01-03	IV	T8854C	928	0.051724
655	2022-01-03	IV	T8908G	855	0.019883
656	2022-01-03	IV	C8986T	1018	0.02947
657	2022-01-03	IV	G9053T	912	0.02193
658	2022-01-03	IV	C9166T	716	0.026536
659	2022-01-03	IV	T9867C	38	0.131579
660	2022-01-03	IV	C10029T	72	1.0
661	2022-01-03	IV	T10135C	66	0.818182
662	2022-01-03	IV	C10440T	22	0.136364
663	2022-01-03	IV	C10449A	25	0.72
664	2022-01-03	IV	A10785G	103	0.038835
665	2022-01-03	IV	A10897T	76	0.078947
666	2022-01-03	IV	T11186C	68	0.058824
667	2022-01-03	IV	A11201G	60	0.133333
668	2022-01-03	IV	T11938C	887	0.032694
669	2022-01-03	IV	G12179T	888	0.022523
670	2022-01-03	IV	C12294T	633	0.028436
671	2022-01-03	IV	C12420T	46	0.065217
672	2022-01-03	IV	C12880T	89	0.05618
673	2022-01-03	IV	T13062C	263	0.019011
674	2022-01-03	IV	T13096C	305	0.02623
675	2022-01-03	IV	T13195C	289	1.0
676	2022-01-03	IV	G13348T	328	0.051829
677	2022-01-03	IV	T13474C	334	0.035928
678	2022-01-03	IV	A13640T	415	0.012048
679	2022-01-03	IV	A13693T	410	0.04878
680	2022-01-03	IV	C13730G	389	0.017995
681	2022-01-03	IV	T16001A	218	0.027523
682	2022-01-03	IV	T16090C	189	0.026455
683	2022-01-03	IV	T16213A	169	0.076923
684	2022-01-03	IV	C16376T	275	0.021818
685	2022-01-03	IV	T16382C	277	0.018051
686	2022-01-03	IV	C16466T	142	0.035211
687	2022-01-03	IV	A16514G	165	0.030303
688	2022-01-03	IV	T16794C	122	0.032787
689	2022-01-03	IV	A18360G	48	0.083333
690	2022-01-03	IV	C23202A	31	1.0
691	2022-01-03	IV	A23403G	25	1.0
692	2022-01-03	IV	C23525T	22	0.772727
693	2022-01-03	IV	T23599G	26	0.923077
694	2022-01-03	IV	C23604A	26	0.923077
695	2022-01-03	IV	C24130A	40	0.875
696	2022-01-03	IV	C24210T	71	0.070423
697	2022-01-03	IV	A24250G	88	0.068182
698	2022-01-03	IV	G24410A	147	0.054422
699	2022-01-03	IV	A24424T	199	0.959799
700	2022-01-03	IV	T24469A	243	0.971193
701	2022-01-03	IV	C24503T	267	0.973783
702	2022-01-03	IV	C24726T	263	0.022814
703	2022-01-03	IV	A24942T	807	0.048327
704	2022-01-03	IV	A24966T	700	0.025714
705	2022-01-03	IV	C24989T	646	0.01548
706	2022-01-03	IV	C25000T	588	0.998299
707	2022-01-03	IV	G25074A	673	0.017831
708	2022-01-03	IV	C25207T	675	0.026667
709	2022-01-03	IV	C25708T	14	0.714286
710	2022-01-03	IV	C26270T	10	1.0
711	2022-01-03	IV	A27834C	23	0.217391
712	2022-01-03	IV	C27874T	949	0.017914
713	2022-01-03	IV	G27967A	1666	0.009604
714	2022-01-03	IV	T27984G	1540	0.007143
715	2022-01-03	IV	T28009C	1209	0.007444
716	2022-01-03	IV	T28019C	1209	0.015715
717	2022-01-03	IV	T28066C	1269	0.010244
718	2022-01-03	IV	A28131T	1264	0.006329
719	2022-01-03	IV	C28153T	1220	0.016393
720	2022-01-03	IV	C28170A	1345	0.009665
721	2022-01-03	IV	T28199C	1319	0.010614
722	2022-01-03	IV	T28252C	2495	0.006814
723	2022-01-03	IV	C28253T	2495	0.004008
724	2022-01-03	IV	A28271T	2644	0.973147
725	2022-01-03	IV	C28311T	2546	0.975255
726	2022-01-03	IV	C28312G	2555	0.006654
727	2022-01-03	IV	C28388T	1964	0.00611
728	2022-01-03	IV	A28461G	1208	0.027318
729	2022-01-03	IV	C28807T	1614	0.033457
730	2022-01-03	IV	G28881A	1341	0.967189
731	2022-01-03	IV	G28881T	1341	0.032066
732	2022-01-03	IV	G28882A	1335	0.96779
733	2022-01-03	IV	G28883C	1343	0.968727
734	2022-01-03	IV	G28895T	1571	0.009548
735	2022-01-03	IV	G28916T	1536	0.022786
736	2022-01-03	IV	T29029C	1665	0.015015
737	2022-01-03	IV	A29039T	1695	0.024779
738	2022-01-03	IV	G29049A	1554	0.016731
739	2022-01-03	IV	C29187T	1509	0.006627
740	2022-01-03	IV	A29301G	2386	0.833194
741	2022-01-03	IV	G29402T	5075	0.018916
742	2022-01-03	IV	G29422A	4364	0.004812
743	2022-01-03	IV	G29468A	3940	0.004569
744	2022-01-03	IV	G29494A	3838	0.006774
745	2022-01-03	IV	C29509T	3455	0.006078
746	2022-01-03	IV	C29541G	3567	0.003645
747	2022-01-03	IV	C29541T	3567	0.011494
748	2022-01-03	IV	C29614T	3529	0.009068
749	2022-01-03	IV	A29700G	3845	0.007542
750	2022-01-03	IV	A29716T	3616	0.011062
751	2022-01-03	IV	G29742T	2979	0.018463
752	2022-01-03	IV	C29743T	2964	0.016869
753	2022-01-03	IV	G29744A	2949	0.005086
754	2022-01-03	IV	C29750T	2835	0.004938
755	2022-01-03	IV	Valid_VCF	0	0.0
756	2022-01-03	KB	A22T	14	0.857143
757	2022-01-03	KB	T205C	846	0.015366
758	2022-01-03	KB	C241T	840	1.0
759	2022-01-03	KB	T277C	831	0.061372
760	2022-01-03	KB	C461T	1633	0.008573
761	2022-01-03	KB	G660T	796	0.056533
762	2022-01-03	KB	T682C	940	0.019149
763	2022-01-03	KB	G728T	980	0.045918
764	2022-01-03	KB	G974T	1051	0.033302
765	2022-01-03	KB	A975T	1050	0.033333
766	2022-01-03	KB	C1185A	500	0.094
767	2022-01-03	KB	A1197G	498	0.080321
768	2022-01-03	KB	C1387T	351	0.022792
769	2022-01-03	KB	A2832G	21	1.0
770	2022-01-03	KB	C3037T	49	1.0
771	2022-01-03	KB	C3218G	55	0.127273
772	2022-01-03	KB	C3318T	43	0.069767
773	2022-01-03	KB	C5025T	218	0.027523
774	2022-01-03	KB	T5110A	396	0.030303
775	2022-01-03	KB	C5184T	363	0.068871
776	2022-01-03	KB	C5239T	357	0.030812
777	2022-01-03	KB	T5386G	367	0.997275
778	2022-01-03	KB	G5515T	309	0.045307
779	2022-01-03	KB	C5730T	21	0.142857
780	2022-01-03	KB	G5924A	122	0.122951
781	2022-01-03	KB	G8393A	18	1.0
782	2022-01-03	KB	G8858A	666	0.015015
783	2022-01-03	KB	C8873T	663	0.090498
784	2022-01-03	KB	T8908G	568	0.017606
785	2022-01-03	KB	T9094C	743	0.069987
786	2022-01-03	KB	C9110T	868	0.06106
787	2022-01-03	KB	C9142T	818	0.023227
788	2022-01-03	KB	A9562G	250	0.036
789	2022-01-03	KB	C10029T	421	1.0
790	2022-01-03	KB	T10135C	400	0.8025
791	2022-01-03	KB	C10449A	91	1.0
792	2022-01-03	KB	A11537G	198	0.99495
793	2022-01-03	KB	A11755G	190	0.057895
794	2022-01-03	KB	T11877C	541	0.025878
795	2022-01-03	KB	T12212C	994	0.027163
796	2022-01-03	KB	G12274T	860	0.034884
797	2022-01-03	KB	C12420T	222	0.018018
798	2022-01-03	KB	G12565T	208	0.052885
799	2022-01-03	KB	C12651G	300	0.016667
800	2022-01-03	KB	C12900T	152	0.118421
801	2022-01-03	KB	A12941G	152	0.026316
802	2022-01-03	KB	T13195C	746	0.994638
803	2022-01-03	KB	T13273C	811	0.050555
804	2022-01-03	KB	G13370C	730	0.086301
805	2022-01-03	KB	T13474C	826	0.013317
806	2022-01-03	KB	A13640T	359	0.038997
807	2022-01-03	KB	A13693T	374	0.02139
808	2022-01-03	KB	T13719C	359	0.103064
809	2022-01-03	KB	C14408T	117	1.0
810	2022-01-03	KB	T14683C	81	0.037037
811	2022-01-03	KB	C15240T	10	1.0
812	2022-01-03	KB	T15522C	384	0.164062
813	2022-01-03	KB	T15682A	475	0.018947
814	2022-01-03	KB	T15685A	486	0.018519
815	2022-01-03	KB	C15688T	486	0.166667
816	2022-01-03	KB	C15805A	407	0.014742
817	2022-01-03	KB	A15812T	399	0.015038
818	2022-01-03	KB	T16001A	527	0.011385
819	2022-01-03	KB	T16213A	217	0.036866
820	2022-01-03	KB	C16260T	208	0.038462
821	2022-01-03	KB	C16289T	484	0.024793
822	2022-01-03	KB	C16459T	652	0.009202
823	2022-01-03	KB	A16514G	632	0.011076
824	2022-01-03	KB	T16525G	596	0.010067
825	2022-01-03	KB	G16589T	594	0.021886
826	2022-01-03	KB	C16611A	593	0.013491
827	2022-01-03	KB	C17125T	28	0.142857
828	2022-01-03	KB	T17166C	33	0.121212
829	2022-01-03	KB	A18163G	24	1.0
830	2022-01-03	KB	C18348T	160	0.05625
831	2022-01-03	KB	T18436C	295	0.149153
832	2022-01-03	KB	T18438C	307	0.019544
833	2022-01-03	KB	A18564C	269	0.037175
834	2022-01-03	KB	G20870T	207	0.043478
835	2022-01-03	KB	G21055A	128	0.03125
836	2022-01-03	KB	G21123T	104	0.076923
837	2022-01-03	KB	A21137G	113	0.035398
838	2022-01-03	KB	C21762T	14	1.0
839	2022-01-03	KB	C21846T	16	1.0
840	2022-01-03	KB	G22813T	165	0.915152
841	2022-01-03	KB	T22882G	189	0.920635
842	2022-01-03	KB	G22898A	215	0.916279
843	2022-01-03	KB	T22917G	222	0.076577
844	2022-01-03	KB	G22959T	222	0.027027
845	2022-01-03	KB	G22992A	225	0.924444
846	2022-01-03	KB	C22995A	226	1.0
847	2022-01-03	KB	A23013C	228	0.864035
848	2022-01-03	KB	A23040G	238	0.953781
849	2022-01-03	KB	G23048A	231	0.948052
850	2022-01-03	KB	A23055G	232	0.939655
851	2022-01-03	KB	A23063T	224	0.946429
852	2022-01-03	KB	T23075C	223	0.928251
853	2022-01-03	KB	C23202A	522	0.954023
854	2022-01-03	KB	C23358T	239	0.046025
855	2022-01-03	KB	A23403G	218	1.0
856	2022-01-03	KB	C23525T	220	0.963636
857	2022-01-03	KB	T23599G	249	0.951807
858	2022-01-03	KB	C23604A	242	0.954545
859	2022-01-03	KB	C23604G	242	0.045455
860	2022-01-03	KB	G23660T	153	0.058824
861	2022-01-03	KB	C23854A	10	1.0
862	2022-01-03	KB	G23885T	12	0.25
863	2022-01-03	KB	C24130A	305	0.990164
864	2022-01-03	KB	T24185C	224	0.026786
865	2022-01-03	KB	A24424T	960	1.0
866	2022-01-03	KB	T24469A	1152	0.998264
867	2022-01-03	KB	C24503T	1284	0.996106
868	2022-01-03	KB	A24942T	1214	0.034596
869	2022-01-03	KB	A24966T	717	0.013947
870	2022-01-03	KB	C25000T	599	1.0
871	2022-01-03	KB	G25033T	709	0.035261
872	2022-01-03	KB	C25584T	296	0.989865
873	2022-01-03	KB	C25708T	175	0.885714
874	2022-01-03	KB	A26069G	133	0.030075
875	2022-01-03	KB	C26270T	110	1.0
876	2022-01-03	KB	G26383T	246	0.020325
877	2022-01-03	KB	A26530G	126	0.960317
878	2022-01-03	KB	T26545G	128	0.0625
879	2022-01-03	KB	C26577G	107	0.981308
880	2022-01-03	KB	C26625A	112	0.035714
881	2022-01-03	KB	G26634A	108	0.037037
882	2022-01-03	KB	G26709A	83	0.939759
883	2022-01-03	KB	C26895T	46	0.086957
884	2022-01-03	KB	A27259C	18	0.888889
885	2022-01-03	KB	A27742G	221	0.045249
886	2022-01-03	KB	C27807T	192	0.989583
887	2022-01-03	KB	A27821C	221	0.027149
888	2022-01-03	KB	C27874T	963	0.018692
889	2022-01-03	KB	T28019C	1189	0.014298
890	2022-01-03	KB	T28029C	1133	0.007944
891	2022-01-03	KB	T28144C	1151	0.013032
892	2022-01-03	KB	C28170A	1176	0.008503
893	2022-01-03	KB	T28203C	1224	0.023693
894	2022-01-03	KB	A28271T	2383	0.993705
895	2022-01-03	KB	T28285C	2381	0.00924
896	2022-01-03	KB	C28291A	2395	0.006681
897	2022-01-03	KB	C28298G	2417	0.005792
898	2022-01-03	KB	C28311T	2400	0.996667
899	2022-01-03	KB	C28313T	2417	0.008688
900	2022-01-03	KB	A28402C	1355	0.00738
901	2022-01-03	KB	C28472T	1321	0.015897
902	2022-01-03	KB	T28555C	1323	0.014361
903	2022-01-03	KB	C28657T	2423	0.011143
904	2022-01-03	KB	C28732T	2859	0.004897
905	2022-01-03	KB	A28780G	2403	0.01082
906	2022-01-03	KB	C28801A	2103	0.008559
907	2022-01-03	KB	G28808A	1511	0.029782
908	2022-01-03	KB	G28881A	1220	0.968852
909	2022-01-03	KB	G28881T	1220	0.029508
910	2022-01-03	KB	G28882A	1215	0.971193
911	2022-01-03	KB	G28883C	1230	0.969106
912	2022-01-03	KB	G28916T	1417	0.018349
913	2022-01-03	KB	T29029C	1529	0.018967
914	2022-01-03	KB	A29039T	1592	0.027638
915	2022-01-03	KB	G29049A	1421	0.013371
916	2022-01-03	KB	G29133T	2531	0.005927
917	2022-01-03	KB	G29140C	2452	0.00571
918	2022-01-03	KB	C29171T	2334	0.005998
919	2022-01-03	KB	C29187T	2281	0.004822
920	2022-01-03	KB	G29227T	1192	0.008389
921	2022-01-03	KB	A29301G	2638	0.823351
922	2022-01-03	KB	A29355T	4114	0.003889
923	2022-01-03	KB	G29402T	4769	0.011113
924	2022-01-03	KB	C29541T	3894	0.017206
925	2022-01-03	KB	C29614T	3456	0.006655
926	2022-01-03	KB	C29627T	3357	0.008341
927	2022-01-03	KB	G29628T	3369	0.00653
928	2022-01-03	KB	G29742T	2283	0.018835
929	2022-01-03	KB	Valid_VCF	0	0.0
930	2022-01-03	KW	C241T	631	1.0
931	2022-01-03	KW	G278A	628	0.13535
932	2022-01-03	KW	A361G	618	0.053398
933	2022-01-03	KW	G860A	609	0.01642
934	2022-01-03	KW	A1133T	941	0.008502
935	2022-01-03	KW	G1821A	26	0.153846
936	2022-01-03	KW	A1881T	15	0.333333
937	2022-01-03	KW	G2095A	29	0.206897
938	2022-01-03	KW	C2470T	26	0.153846
939	2022-01-03	KW	A2832G	56	1.0
940	2022-01-03	KW	A2979T	113	0.106195
941	2022-01-03	KW	C3037T	142	0.978873
942	2022-01-03	KW	A3078C	131	0.030534
943	2022-01-03	KW	T4535C	11	0.272727
944	2022-01-03	KW	C5025T	161	0.198758
945	2022-01-03	KW	T5118A	247	0.024291
946	2022-01-03	KW	T5119A	247	0.024291
947	2022-01-03	KW	T5120A	252	0.02381
948	2022-01-03	KW	T5386G	239	1.0
949	2022-01-03	KW	T5926C	435	0.285057
950	2022-01-03	KW	G6116T	403	0.198511
951	2022-01-03	KW	A6785G	74	0.067568
952	2022-01-03	KW	G8393A	19	1.0
953	2022-01-03	KW	A8519T	23	0.304348
954	2022-01-03	KW	A8840T	627	0.127592
955	2022-01-03	KW	G8858A	601	0.016639
956	2022-01-03	KW	T8883C	585	0.020513
957	2022-01-03	KW	T8908G	511	0.029354
958	2022-01-03	KW	T9029G	515	0.153398
959	2022-01-03	KW	C10029T	364	0.997253
960	2022-01-03	KW	T10135C	454	0.449339
961	2022-01-03	KW	C10449A	121	0.768595
962	2022-01-03	KW	T10459C	136	0.036765
963	2022-01-03	KW	A10874T	748	0.008021
964	2022-01-03	KW	A11537G	134	1.0
965	2022-01-03	KW	C11950T	590	0.108475
966	2022-01-03	KW	T13195C	376	0.99734
967	2022-01-03	KW	C13275A	392	0.015306
968	2022-01-03	KW	T13442C	350	0.485714
969	2022-01-03	KW	T13474C	443	0.022573
970	2022-01-03	KW	A13640T	342	0.049708
971	2022-01-03	KW	G13690T	319	0.200627
972	2022-01-03	KW	A13693T	324	0.024691
973	2022-01-03	KW	G13726T	319	0.206897
974	2022-01-03	KW	C13730G	326	0.033742
975	2022-01-03	KW	C13911A	385	0.018182
976	2022-01-03	KW	T14169C	131	0.045802
977	2022-01-03	KW	C14408T	118	0.983051
978	2022-01-03	KW	A14870G	100	0.04
979	2022-01-03	KW	T14952C	79	0.037975
980	2022-01-03	KW	T15474G	403	0.034739
981	2022-01-03	KW	T15682A	636	0.022013
982	2022-01-03	KW	T15685A	645	0.021705
983	2022-01-03	KW	C15805A	575	0.026087
984	2022-01-03	KW	A15812T	575	0.027826
985	2022-01-03	KW	C15925T	779	0.019255
986	2022-01-03	KW	C16459T	1189	0.015139
987	2022-01-03	KW	C16466T	1148	0.052265
988	2022-01-03	KW	T16525G	1128	0.009752
989	2022-01-03	KW	G16871A	33	0.121212
990	2022-01-03	KW	G17259T	114	0.114035
991	2022-01-03	KW	G17480A	80	0.05
992	2022-01-03	KW	C17563T	87	0.103448
993	2022-01-03	KW	A18163G	57	0.842105
994	2022-01-03	KW	G18310C	75	0.08
995	2022-01-03	KW	T18438C	406	0.039409
996	2022-01-03	KW	T18942A	31	0.129032
997	2022-01-03	KW	T20004C	20	0.2
998	2022-01-03	KW	G20932A	73	0.191781
999	2022-01-03	KW	G21452A	106	0.273585
1000	2022-01-03	KW	C21762T	19	1.0
1001	2022-01-03	KW	C21846T	10	1.0
1002	2022-01-03	KW	G22014A	96	0.09375
1003	2022-01-03	KW	T22057C	123	0.04878
1004	2022-01-03	KW	G22813T	344	1.0
1005	2022-01-03	KW	T22882G	522	0.992337
1006	2022-01-03	KW	G22898A	585	0.991453
1007	2022-01-03	KW	G22959T	557	0.019749
1008	2022-01-03	KW	G22992A	529	1.0
1009	2022-01-03	KW	C22995A	530	0.99434
1010	2022-01-03	KW	A23013C	513	0.992203
1011	2022-01-03	KW	A23040G	502	1.0
1012	2022-01-03	KW	G23048A	501	0.994012
1013	2022-01-03	KW	A23055G	500	0.994
1014	2022-01-03	KW	A23063T	496	0.997984
1015	2022-01-03	KW	T23075C	496	1.0
1016	2022-01-03	KW	C23202A	666	0.998498
1017	2022-01-03	KW	T23346C	191	0.094241
1018	2022-01-03	KW	A23403G	192	1.0
1019	2022-01-03	KW	C23444A	192	0.0625
1020	2022-01-03	KW	C23525T	178	1.0
1021	2022-01-03	KW	T23599G	217	1.0
1022	2022-01-03	KW	C23604A	214	0.990654
1023	2022-01-03	KW	C23854A	17	1.0
1024	2022-01-03	KW	G23948T	26	1.0
1025	2022-01-03	KW	C24130A	374	0.981283
1026	2022-01-03	KW	T24151C	298	0.130872
1027	2022-01-03	KW	T24224C	364	0.090659
1028	2022-01-03	KW	A24250G	351	0.037037
1029	2022-01-03	KW	A24424T	1146	0.998255
1030	2022-01-03	KW	T24436C	1247	0.129912
1031	2022-01-03	KW	T24469A	1407	0.999289
1032	2022-01-03	KW	C24503T	1556	0.998072
1033	2022-01-03	KW	A24942T	995	0.029146
1034	2022-01-03	KW	A24966T	495	0.024242
1035	2022-01-03	KW	T24984G	474	0.010549
1036	2022-01-03	KW	C25000T	398	1.0
1037	2022-01-03	KW	C25156T	370	0.162162
1038	2022-01-03	KW	C25418A	304	0.203947
1039	2022-01-03	KW	C25553T	294	0.238095
1040	2022-01-03	KW	C25584T	293	0.962457
1041	2022-01-03	KW	T25663C	275	0.018182
1042	2022-01-03	KW	C25708T	199	0.713568
1043	2022-01-03	KW	A26194T	120	0.05
1044	2022-01-03	KW	C26270T	99	1.0
1045	2022-01-03	KW	A26530G	185	1.0
1046	2022-01-03	KW	C26542A	161	0.031056
1047	2022-01-03	KW	T26545G	188	0.042553
1048	2022-01-03	KW	C26577G	162	0.993827
1049	2022-01-03	KW	C26625A	190	0.031579
1050	2022-01-03	KW	G26709A	171	0.988304
1051	2022-01-03	KW	A27259C	52	0.903846
1052	2022-01-03	KW	C27335T	48	0.083333
1053	2022-01-03	KW	A27354G	57	0.157895
1054	2022-01-03	KW	T27652A	366	0.021858
1055	2022-01-03	KW	G27750A	342	0.04386
1056	2022-01-03	KW	T27768C	350	0.02
1057	2022-01-03	KW	C27807T	329	1.0
1058	2022-01-03	KW	A27821C	400	0.0175
1059	2022-01-03	KW	T27895A	1264	0.006329
1060	2022-01-03	KW	T28019C	1271	0.014162
1061	2022-01-03	KW	G28038A	1205	0.013278
1062	2022-01-03	KW	C28170A	1234	0.015397
1063	2022-01-03	KW	A28271T	2657	0.996613
1064	2022-01-03	KW	T28277C	2696	0.019659
1065	2022-01-03	KW	C28311T	2786	0.999641
1066	2022-01-03	KW	G28378T	2388	0.01005
1067	2022-01-03	KW	C28419T	1796	0.041203
1068	2022-01-03	KW	C28472T	1801	0.030539
1069	2022-01-03	KW	C28760T	3013	0.013276
1070	2022-01-03	KW	T28772G	3099	0.009035
1071	2022-01-03	KW	C28801A	2578	0.006206
1072	2022-01-03	KW	T28843C	1726	0.015643
1073	2022-01-03	KW	A28877T	1625	0.052923
1074	2022-01-03	KW	G28878C	1606	0.053549
1075	2022-01-03	KW	G28881A	1460	0.984247
1076	2022-01-03	KW	G28881T	1460	0.015753
1077	2022-01-03	KW	G28882A	1456	0.98283
1078	2022-01-03	KW	G28883C	1464	0.982924
1079	2022-01-03	KW	G28916T	1685	0.014837
1080	2022-01-03	KW	G28922T	1683	0.03268
1081	2022-01-03	KW	T28933C	1685	0.017211
1082	2022-01-03	KW	T29029C	1675	0.021493
1083	2022-01-03	KW	A29039T	1746	0.036655
1084	2022-01-03	KW	G29049A	1564	0.026854
1085	2022-01-03	KW	C29095T	3037	0.011854
1086	2022-01-03	KW	G29105T	3053	0.007861
1087	2022-01-03	KW	C29203A	2736	0.006213
1088	2022-01-03	KW	G29239T	1529	0.017005
1089	2022-01-03	KW	G29255T	1552	0.017397
1090	2022-01-03	KW	A29301G	3082	0.685594
1091	2022-01-03	KW	G29402T	5506	0.016527
1092	2022-01-03	KW	G29427T	4868	0.006779
1093	2022-01-03	KW	T29470C	4815	0.006231
1094	2022-01-03	KW	C29509T	4363	0.005501
1095	2022-01-03	KW	C29541G	4618	0.004981
1096	2022-01-03	KW	C29541T	4618	0.008012
1097	2022-01-03	KW	C29563A	4248	0.009181
1098	2022-01-03	KW	C29614T	3976	0.005785
1099	2022-01-03	KW	G29616T	3961	0.011361
1100	2022-01-03	KW	C29627A	3829	0.006529
1101	2022-01-03	KW	C29632T	3772	0.01246
1102	2022-01-03	KW	C29686T	3476	0.018124
1103	2022-01-03	KW	G29692T	3581	0.017314
1104	2022-01-03	KW	G29702T	3579	0.011176
1105	2022-01-03	KW	C29733T	2939	0.006465
1106	2022-01-03	KW	G29742T	2752	0.015625
1107	2022-01-03	KW	G29778A	2063	0.032477
1108	2022-01-03	KW	Valid_VCF	0	0.0
1109	2022-01-03	KWW	Valid_VCF	0	0.0
1110	2022-01-03	MC	C241T	25	1.0
1111	2022-01-03	MC	C401T	14	0.142857
1112	2022-01-03	MC	C657T	378	0.042328
1113	2022-01-03	MC	T856C	453	0.019868
1114	2022-01-03	MC	A12091T	45	0.088889
1115	2022-01-03	MC	A27259C	30	1.0
1116	2022-01-03	MC	C27335T	34	0.088235
1117	2022-01-03	MC	G27382C	17	1.0
1118	2022-01-03	MC	T28019C	75	0.066667
1119	2022-01-03	MC	A28271T	134	0.932836
1120	2022-01-03	MC	G28287A	137	0.029197
1121	2022-01-03	MC	C28311T	127	0.937008
1122	2022-01-03	MC	A28461G	63	0.063492
1123	2022-01-03	MC	C28695T	99	0.030303
1124	2022-01-03	MC	T28823G	48	0.0625
1125	2022-01-03	MC	G28881A	49	1.0
1126	2022-01-03	MC	G28882A	49	1.0
1127	2022-01-03	MC	G28883C	49	1.0
1128	2022-01-03	MC	T29029C	51	0.078431
1129	2022-01-03	MC	A29039T	57	0.087719
1130	2022-01-03	MC	A29301G	188	0.760638
1131	2022-01-03	MC	G29402T	454	0.019824
1132	2022-01-03	MC	C29459T	407	0.009828
1133	2022-01-03	MC	T29589C	382	0.020942
1134	2022-01-03	MC	T29678C	381	0.020997
1135	2022-01-03	MC	A29700G	469	0.01919
1136	2022-01-03	MC	Valid_VCF	0	0.0
1137	2022-01-03	NE	Valid_VCF	0	0.0
1138	2022-01-03	NG	C241T	53	1.0
1139	2022-01-03	NG	C635T	873	0.013746
1140	2022-01-03	NG	T682C	893	0.023516
1141	2022-01-03	NG	C971T	511	0.011742
1142	2022-01-03	NG	T8908G	185	0.037838
1143	2022-01-03	NG	T11961C	197	0.050761
1144	2022-01-03	NG	T12291C	111	0.036036
1145	2022-01-03	NG	A13693T	49	0.081633
1146	2022-01-03	NG	T16256A	11	0.181818
1147	2022-01-03	NG	C25000T	34	1.0
1148	2022-01-03	NG	T27984G	476	0.014706
1149	2022-01-03	NG	A27997T	397	0.012594
1150	2022-01-03	NG	C28170A	393	0.025445
1151	2022-01-03	NG	A28271T	439	0.972665
1152	2022-01-03	NG	C28311T	396	0.977273
1153	2022-01-03	NG	C28647T	375	0.013333
1154	2022-01-03	NG	T28823G	374	0.024064
1155	2022-01-03	NG	G28881A	311	0.990354
1156	2022-01-03	NG	G28882A	311	0.990354
1157	2022-01-03	NG	G28883C	314	0.990446
1158	2022-01-03	NG	G28954T	340	0.038235
1159	2022-01-03	NG	T29029C	388	0.023196
1160	2022-01-03	NG	A29039T	408	0.041667
1161	2022-01-03	NG	G29049A	379	0.029024
1162	2022-01-03	NG	G29105T	498	0.014056
1163	2022-01-03	NG	C29268T	19	0.631579
1164	2022-01-03	NG	A29301G	705	0.825532
1165	2022-01-03	NG	G29402T	1795	0.009471
1166	2022-01-03	NG	C29541T	1416	0.015537
1167	2022-01-03	NG	C29614T	1463	0.010253
1168	2022-01-03	NG	A29700G	1583	0.020846
1169	2022-01-03	NG	G29742T	1139	0.010536
1170	2022-01-03	NG	C29743T	1136	0.007923
1171	2022-01-03	NG	C29870A	4805	0.775026
1172	2022-01-03	NG	Valid_VCF	0	0.0
1173	2022-01-03	NO	T85G	425	0.023529
1174	2022-01-03	NO	C222T	467	0.027837
1175	2022-01-03	NO	C241T	467	0.978587
1176	2022-01-03	NO	C337T	414	0.031401
1177	2022-01-03	NO	G374T	453	0.022075
1178	2022-01-03	NO	C503T	1078	0.032468
1179	2022-01-03	NO	C601T	745	0.026846
1180	2022-01-03	NO	G728A	888	0.009009
1181	2022-01-03	NO	T796C	789	0.015209
1182	2022-01-03	NO	C823T	760	0.009211
1183	2022-01-03	NO	C829T	752	0.041223
1184	2022-01-03	NO	C3037T	21	1.0
1185	2022-01-03	NO	T5386G	100	0.99
1186	2022-01-03	NO	T5469G	91	0.043956
1187	2022-01-03	NO	C5497T	85	0.035294
1188	2022-01-03	NO	T7156C	36	0.194444
1189	2022-01-03	NO	T8908G	436	0.016055
1190	2022-01-03	NO	C10029T	249	1.0
1191	2022-01-03	NO	T10135C	221	0.538462
1192	2022-01-03	NO	C10228T	242	0.024793
1193	2022-01-03	NO	C10449A	47	1.0
1194	2022-01-03	NO	T10498C	45	0.155556
1195	2022-01-03	NO	A10874T	213	0.023474
1196	2022-01-03	NO	C11152T	200	0.055
1197	2022-01-03	NO	A11537G	28	0.928571
1198	2022-01-03	NO	C11950T	724	0.059392
1199	2022-01-03	NO	C12119T	566	0.012367
1200	2022-01-03	NO	G12518T	110	0.036364
1201	2022-01-03	NO	T12835C	113	0.061947
1202	2022-01-03	NO	T13195C	323	0.996904
1203	2022-01-03	NO	T13339A	339	0.056047
1204	2022-01-03	NO	A13640T	383	0.046997
1205	2022-01-03	NO	T13678C	350	0.051429
1206	2022-01-03	NO	A13693T	378	0.026455
1207	2022-01-03	NO	T13832C	364	0.049451
1208	2022-01-03	NO	C14408T	38	1.0
1209	2022-01-03	NO	G15451A	138	0.065217
1210	2022-01-03	NO	T15474G	182	0.065934
1211	2022-01-03	NO	T15729C	294	0.054422
1212	2022-01-03	NO	C15805A	276	0.025362
1213	2022-01-03	NO	A15812T	266	0.022556
1214	2022-01-03	NO	C16459T	342	0.038012
1215	2022-01-03	NO	A16514G	382	0.013089
1216	2022-01-03	NO	T16600G	367	0.027248
1217	2022-01-03	NO	C17285T	10	0.2
1218	2022-01-03	NO	C18431T	198	0.065657
1219	2022-01-03	NO	T18438C	213	0.037559
1220	2022-01-03	NO	G18525T	163	0.02454
1221	2022-01-03	NO	A18564C	152	0.032895
1222	2022-01-03	NO	G18686T	161	0.062112
1223	2022-01-03	NO	C21595T	59	0.067797
1224	2022-01-03	NO	G22813T	21	1.0
1225	2022-01-03	NO	T22882G	24	0.958333
1226	2022-01-03	NO	G22898A	29	0.896552
1227	2022-01-03	NO	G22992A	27	0.925926
1228	2022-01-03	NO	C22995A	27	1.0
1229	2022-01-03	NO	A23013C	27	0.888889
1230	2022-01-03	NO	A23040G	30	0.966667
1231	2022-01-03	NO	G23048A	30	0.966667
1232	2022-01-03	NO	A23055G	27	0.962963
1233	2022-01-03	NO	A23063T	27	0.962963
1234	2022-01-03	NO	T23075C	24	1.0
1235	2022-01-03	NO	A23181T	143	0.027972
1236	2022-01-03	NO	C23202A	156	0.987179
1237	2022-01-03	NO	A23403G	143	0.993007
1238	2022-01-03	NO	C23525T	138	1.0
1239	2022-01-03	NO	T23599G	132	1.0
1240	2022-01-03	NO	C23604A	130	1.0
1241	2022-01-03	NO	G24050T	179	0.050279
1242	2022-01-03	NO	C24130A	260	0.969231
1243	2022-01-03	NO	T24397C	513	0.013645
1244	2022-01-03	NO	A24424T	574	0.982578
1245	2022-01-03	NO	T24447C	577	0.020797
1246	2022-01-03	NO	T24469A	634	0.988959
1247	2022-01-03	NO	C24503T	647	0.982998
1248	2022-01-03	NO	T24689C	523	0.038241
1249	2022-01-03	NO	C24833T	1136	0.015845
1250	2022-01-03	NO	A24942T	1252	0.023163
1251	2022-01-03	NO	A24966T	1011	0.015826
1252	2022-01-03	NO	T24982C	970	0.018557
1253	2022-01-03	NO	C25000T	866	1.0
1254	2022-01-03	NO	C25096T	973	0.035971
1255	2022-01-03	NO	T25152A	956	0.024059
1256	2022-01-03	NO	G25172T	978	0.022495
1257	2022-01-03	NO	C25469T	103	0.067961
1258	2022-01-03	NO	C25584T	80	0.9875
1259	2022-01-03	NO	C25708T	48	0.416667
1260	2022-01-03	NO	T26094C	45	0.088889
1261	2022-01-03	NO	C26270T	53	0.981132
1262	2022-01-03	NO	A26530G	52	1.0
1263	2022-01-03	NO	C26577G	42	1.0
1264	2022-01-03	NO	G26709A	40	0.975
1265	2022-01-03	NO	T27638C	37	0.162162
1266	2022-01-03	NO	C27752T	46	0.130435
1267	2022-01-03	NO	C27807T	42	0.928571
1268	2022-01-03	NO	A27821C	48	0.0625
1269	2022-01-03	NO	C27874T	544	0.025735
1270	2022-01-03	NO	C27981T	1057	0.012299
1271	2022-01-03	NO	G28001T	836	0.019139
1272	2022-01-03	NO	T28004C	852	0.011737
1273	2022-01-03	NO	T28019C	813	0.01107
1274	2022-01-03	NO	T28094A	689	0.007257
1275	2022-01-03	NO	C28170A	818	0.012225
1276	2022-01-03	NO	T28208C	853	0.022274
1277	2022-01-03	NO	A28271T	1524	0.977034
1278	2022-01-03	NO	G28287A	1513	0.024455
1279	2022-01-03	NO	C28311T	1501	0.986009
1280	2022-01-03	NO	C28419T	796	0.015075
1281	2022-01-03	NO	A28461G	789	0.025349
1282	2022-01-03	NO	C28472T	812	0.060345
1283	2022-01-03	NO	C28528T	846	0.013002
1284	2022-01-03	NO	C28754T	1919	0.008859
1285	2022-01-03	NO	C28833T	1062	0.007533
1286	2022-01-03	NO	G28845T	1055	0.014218
1287	2022-01-03	NO	G28881A	859	0.974389
1288	2022-01-03	NO	G28881T	859	0.022119
1289	2022-01-03	NO	G28882A	852	0.975352
1290	2022-01-03	NO	G28883C	862	0.977958
1291	2022-01-03	NO	G28916T	951	0.017876
1292	2022-01-03	NO	C29028T	1020	0.023529
1293	2022-01-03	NO	T29029C	1019	0.010795
1294	2022-01-03	NO	A29039T	1053	0.018044
1295	2022-01-03	NO	G29049A	953	0.010493
1296	2022-01-03	NO	A29084T	1597	0.013776
1297	2022-01-03	NO	A29163T	1407	0.007107
1298	2022-01-03	NO	A29301G	1435	0.514983
1299	2022-01-03	NO	G29402T	2927	0.010591
1300	2022-01-03	NO	G29477C	2473	0.01577
1301	2022-01-03	NO	T29492C	2472	0.005663
1302	2022-01-03	NO	T29584C	2322	0.010336
1303	2022-01-03	NO	C29614T	2229	0.007627
1304	2022-01-03	NO	C29632T	2172	0.03453
1305	2022-01-03	NO	A29700G	2138	0.005613
1306	2022-01-03	NO	G29736T	1626	0.04674
1307	2022-01-03	NO	A29740G	1574	0.010165
1308	2022-01-03	NO	G29742T	1558	0.019897
1309	2022-01-03	NO	Valid_VCF	0	0.0
1310	2022-01-03	NW	C241T	132	1.0
1311	2022-01-03	NW	G343T	114	0.04386
1312	2022-01-03	NW	C366T	110	0.045455
1313	2022-01-03	NW	C395T	90	0.044444
1314	2022-01-03	NW	G417C	104	0.048077
1315	2022-01-03	NW	T8908G	201	0.024876
1316	2022-01-03	NW	T9013C	240	0.041667
1317	2022-01-03	NW	C11902T	241	0.049793
1318	2022-01-03	NW	C11950T	341	0.055718
1319	2022-01-03	NW	T12136C	278	0.021583
1320	2022-01-03	NW	T13195C	27	1.0
1321	2022-01-03	NW	T13474C	41	0.097561
1322	2022-01-03	NW	A13640T	96	0.104167
1323	2022-01-03	NW	A13693T	98	0.142857
1324	2022-01-03	NW	C24130A	15	1.0
1325	2022-01-03	NW	A24424T	17	1.0
1326	2022-01-03	NW	T24469A	13	1.0
1327	2022-01-03	NW	C24503T	17	1.0
1328	2022-01-03	NW	A24942T	119	0.05042
1329	2022-01-03	NW	A24966T	119	0.058824
1330	2022-01-03	NW	C25000T	107	1.0
1331	2022-01-03	NW	C25047T	130	0.069231
1332	2022-01-03	NW	C28236T	451	0.017738
1333	2022-01-03	NW	A28271T	542	0.976015
1334	2022-01-03	NW	C28311T	490	0.979592
1335	2022-01-03	NW	A28461G	243	0.032922
1336	2022-01-03	NW	C28706T	912	0.007675
1337	2022-01-03	NW	A28858G	674	0.013353
1338	2022-01-03	NW	G28881A	587	0.993186
1339	2022-01-03	NW	G28882A	586	0.994881
1340	2022-01-03	NW	G28883C	589	0.996604
1341	2022-01-03	NW	T29029C	616	0.019481
1342	2022-01-03	NW	A29039T	632	0.039557
1343	2022-01-03	NW	G29049A	576	0.026042
1344	2022-01-03	NW	G29049T	576	0.013889
1345	2022-01-03	NW	G29105T	828	0.01087
1346	2022-01-03	NW	C29268T	59	0.254237
1347	2022-01-03	NW	A29301G	1142	0.804729
1348	2022-01-03	NW	G29402T	2657	0.005645
1349	2022-01-03	NW	G29468A	2211	0.005427
1350	2022-01-03	NW	G29477C	2189	0.005939
1351	2022-01-03	NW	C29541T	2040	0.006863
1352	2022-01-03	NW	C29614T	2037	0.006382
1353	2022-01-03	NW	C29666T	1734	0.006344
1354	2022-01-03	NW	A29700G	2348	0.012351
1355	2022-01-03	NW	G29703T	2330	0.006009
1356	2022-01-03	NW	G29742T	1758	0.010808
1357	2022-01-03	NW	T29775C	1352	0.008136
1358	2022-01-03	NW	Valid_VCF	0	0.0
1359	2022-01-03	PT	C241T	130	1.0
1360	2022-01-03	PT	T616A	1031	0.030068
1361	2022-01-03	PT	C811T	1073	0.008388
1362	2022-01-03	PT	C823T	1044	0.010536
1363	2022-01-03	PT	G860A	1247	0.007217
1364	2022-01-03	PT	G864A	1231	0.008936
1365	2022-01-03	PT	T8765G	360	0.011111
1366	2022-01-03	PT	G8858A	428	0.025701
1367	2022-01-03	PT	T8883C	431	0.016241
1368	2022-01-03	PT	T8908G	372	0.013441
1369	2022-01-03	PT	G9177T	262	0.030534
1370	2022-01-03	PT	G12062A	746	0.010724
1371	2022-01-03	PT	G12177A	760	0.009211
1372	2022-01-03	PT	A13693T	195	0.041026
1373	2022-01-03	PT	C16394T	59	0.067797
1374	2022-01-03	PT	C16466T	20	0.15
1375	2022-01-03	PT	T23599G	12	1.0
1376	2022-01-03	PT	C23604A	12	1.0
1377	2022-01-03	PT	C24130A	27	1.0
1378	2022-01-03	PT	A24424T	31	1.0
1379	2022-01-03	PT	T24469A	26	1.0
1380	2022-01-03	PT	C24503T	24	1.0
1381	2022-01-03	PT	A24942T	355	0.039437
1382	2022-01-03	PT	A24966T	295	0.023729
1383	2022-01-03	PT	C25000T	258	1.0
1384	2022-01-03	PT	G25130A	257	0.019455
1385	2022-01-03	PT	C27874T	462	0.015152
1386	2022-01-03	PT	T27984C	818	0.031785
1387	2022-01-03	PT	T27984G	818	0.008557
1388	2022-01-03	PT	A27985T	820	0.009756
1389	2022-01-03	PT	T28007C	700	0.011429
1390	2022-01-03	PT	T28019C	690	0.011594
1391	2022-01-03	PT	G28038A	678	0.011799
1392	2022-01-03	PT	G28048A	685	0.018978
1393	2022-01-03	PT	T28148C	629	0.019078
1394	2022-01-03	PT	C28170A	717	0.011158
1395	2022-01-03	PT	A28271T	1130	0.978761
1396	2022-01-03	PT	C28311T	1046	0.977055
1397	2022-01-03	PT	C28313T	1047	0.007641
1398	2022-01-03	PT	A28461G	436	0.020642
1399	2022-01-03	PT	A28699C	1176	0.005952
1400	2022-01-03	PT	T28755C	1550	0.007097
1401	2022-01-03	PT	C28801A	1231	0.008123
1402	2022-01-03	PT	T28823G	1076	0.008364
1403	2022-01-03	PT	G28881A	938	0.981876
1404	2022-01-03	PT	G28881T	938	0.018124
1405	2022-01-03	PT	G28882A	940	0.976596
1406	2022-01-03	PT	G28883C	946	0.977801
1407	2022-01-03	PT	G28916T	1086	0.020258
1408	2022-01-03	PT	T29029C	1063	0.018815
1409	2022-01-03	PT	A29039T	1100	0.032727
1410	2022-01-03	PT	G29049A	999	0.026026
1411	2022-01-03	PT	C29226A	74	0.054054
1412	2022-01-03	PT	A29301G	1677	0.799046
1413	2022-01-03	PT	C29358T	3021	0.004965
1414	2022-01-03	PT	G29402T	3908	0.008188
1415	2022-01-03	PT	C29555T	2690	0.004461
1416	2022-01-03	PT	C29614T	2894	0.005183
1417	2022-01-03	PT	C29632T	2950	0.007797
1418	2022-01-03	PT	G29702T	3417	0.004975
1419	2022-01-03	PT	G29742T	2606	0.005372
1420	2022-01-03	PT	G29745T	2575	0.006214
1421	2022-01-03	PT	Valid_VCF	0	0.0
1422	2022-01-03	SB	C241T	158	0.993671
1423	2022-01-03	SB	C823T	612	0.014706
1424	2022-01-03	SB	G962T	421	0.102138
1425	2022-01-03	SB	A1133T	31	0.096774
1426	2022-01-03	SB	C3326T	10	0.4
1427	2022-01-03	SB	T5386G	25	1.0
1428	2022-01-03	SB	T8908G	220	0.036364
1429	2022-01-03	SB	C8986T	267	0.074906
1430	2022-01-03	SB	G9053T	248	0.072581
1431	2022-01-03	SB	G9203A	157	0.076433
1432	2022-01-03	SB	T10011A	39	0.076923
1433	2022-01-03	SB	C10029T	35	1.0
1434	2022-01-03	SB	T10135C	56	0.964286
1435	2022-01-03	SB	C10449A	27	1.0
1436	2022-01-03	SB	A11537G	12	1.0
1437	2022-01-03	SB	T13195C	99	0.989899
1438	2022-01-03	SB	A13693T	201	0.079602
1439	2022-01-03	SB	C13740T	211	0.023697
1440	2022-01-03	SB	C14408T	17	1.0
1441	2022-01-03	SB	A15641T	74	0.094595
1442	2022-01-03	SB	T15682A	82	0.04878
1443	2022-01-03	SB	T15685A	85	0.047059
1444	2022-01-03	SB	T16213A	83	0.084337
1445	2022-01-03	SB	C16459T	69	0.072464
1446	2022-01-03	SB	A16514G	74	0.054054
1447	2022-01-03	SB	G16714A	65	0.123077
1448	2022-01-03	SB	C18526T	50	0.2
1449	2022-01-03	SB	A18564C	53	0.056604
1450	2022-01-03	SB	G21268T	16	0.25
1451	2022-01-03	SB	C23202A	29	0.965517
1452	2022-01-03	SB	C23249T	46	0.065217
1453	2022-01-03	SB	A23403G	38	1.0
1454	2022-01-03	SB	A23515G	42	0.095238
1455	2022-01-03	SB	C23525T	41	1.0
1456	2022-01-03	SB	T23599G	29	1.0
1457	2022-01-03	SB	C23604A	28	1.0
1458	2022-01-03	SB	C24130A	89	0.977528
1459	2022-01-03	SB	A24250G	71	0.070423
1460	2022-01-03	SB	A24424T	178	0.97191
1461	2022-01-03	SB	T24469A	187	0.957219
1462	2022-01-03	SB	C24503T	196	0.94898
1463	2022-01-03	SB	T24572C	118	0.161017
1464	2022-01-03	SB	A24942T	635	0.070866
1465	2022-01-03	SB	A24966T	547	0.032907
1466	2022-01-03	SB	C25000T	466	1.0
1467	2022-01-03	SB	C25469T	32	0.5625
1468	2022-01-03	SB	T25577C	29	0.62069
1469	2022-01-03	SB	C25584T	24	0.291667
1470	2022-01-03	SB	C25708T	12	0.166667
1471	2022-01-03	SB	G27896A	417	0.01199
1472	2022-01-03	SB	T28019C	470	0.021277
1473	2022-01-03	SB	G28073T	450	0.022222
1474	2022-01-03	SB	G28075T	445	0.022472
1475	2022-01-03	SB	C28153T	441	0.013605
1476	2022-01-03	SB	C28170A	487	0.036961
1477	2022-01-03	SB	A28271T	942	0.9862
1478	2022-01-03	SB	C28298T	966	0.017598
1479	2022-01-03	SB	C28311T	962	0.996881
1480	2022-01-03	SB	C28744T	1729	0.017351
1481	2022-01-03	SB	G28881A	922	0.988069
1482	2022-01-03	SB	G28882A	920	0.98913
1483	2022-01-03	SB	G28883C	924	0.988095
1484	2022-01-03	SB	T28902C	1103	0.015413
1485	2022-01-03	SB	G28979A	1039	0.022137
1486	2022-01-03	SB	T29029C	998	0.027054
1487	2022-01-03	SB	A29039T	1030	0.03301
1488	2022-01-03	SB	G29049A	902	0.02439
1489	2022-01-03	SB	G29135T	1293	0.020882
1490	2022-01-03	SB	A29188G	1031	0.014549
1491	2022-01-03	SB	C29249T	348	0.025862
1492	2022-01-03	SB	C29268T	374	0.034759
1493	2022-01-03	SB	A29301G	1594	0.804266
1494	2022-01-03	SB	G29402T	3622	0.010768
1495	2022-01-03	SB	G29447T	2974	0.008406
1496	2022-01-03	SB	C29459T	2931	0.004777
1497	2022-01-03	SB	G29468A	2967	0.014493
1498	2022-01-03	SB	T29479C	2938	0.006467
1499	2022-01-03	SB	G29528T	2727	0.007701
1500	2022-01-03	SB	C29541T	2652	0.032051
1501	2022-01-03	SB	C29592T	2587	0.008504
1502	2022-01-03	SB	C29614T	2592	0.009259
1503	2022-01-03	SB	A29638C	2525	0.004752
1504	2022-01-03	SB	A29700G	2630	0.004563
1505	2022-01-03	SB	G29703T	2612	0.004977
1506	2022-01-03	SB	G29717T	2430	0.0107
1507	2022-01-03	SB	Valid_VCF	0	0.0
1508	2022-01-03	SE	C21T	88	0.943182
1509	2022-01-03	SE	C241T	500	1.0
1510	2022-01-03	SE	T540C	1722	0.018002
1511	2022-01-03	SE	C593T	1260	0.015873
1512	2022-01-03	SE	G598T	1295	0.016988
1513	2022-01-03	SE	G653A	1340	0.031343
1514	2022-01-03	SE	T783C	1364	0.029326
1515	2022-01-03	SE	G801T	1383	0.010123
1516	2022-01-03	SE	C823T	1323	0.007559
1517	2022-01-03	SE	G862T	1538	0.018856
1518	2022-01-03	SE	C999A	20	0.3
1519	2022-01-03	SE	C3037T	15	1.0
1520	2022-01-03	SE	T5386G	25	1.0
1521	2022-01-03	SE	T8908G	632	0.02057
1522	2022-01-03	SE	G9014A	730	0.054795
1523	2022-01-03	SE	C10029T	126	1.0
1524	2022-01-03	SE	T10135C	113	0.867257
1525	2022-01-03	SE	C10449A	46	0.695652
1526	2022-01-03	SE	A11537G	14	1.0
1527	2022-01-03	SE	G11893T	812	0.055419
1528	2022-01-03	SE	C12053T	818	0.01467
1529	2022-01-03	SE	C12115T	816	0.029412
1530	2022-01-03	SE	C12153T	865	0.015029
1531	2022-01-03	SE	T12203C	1062	0.009416
1532	2022-01-03	SE	C12710T	92	0.054348
1533	2022-01-03	SE	G13125T	197	0.030457
1534	2022-01-03	SE	T13195C	155	1.0
1535	2022-01-03	SE	T13250C	172	0.040698
1536	2022-01-03	SE	T13474C	203	0.044335
1537	2022-01-03	SE	A13640T	371	0.018868
1538	2022-01-03	SE	T13650G	370	0.016216
1539	2022-01-03	SE	A13693T	412	0.050971
1540	2022-01-03	SE	C13730G	416	0.016827
1541	2022-01-03	SE	C13740T	404	0.012376
1542	2022-01-03	SE	C14408T	12	1.0
1543	2022-01-03	SE	T15682A	112	0.035714
1544	2022-01-03	SE	T15685A	111	0.036036
1545	2022-01-03	SE	G16206T	198	0.055556
1546	2022-01-03	SE	T16213A	207	0.033816
1547	2022-01-03	SE	T16392C	326	0.021472
1548	2022-01-03	SE	A16514G	179	0.022346
1549	2022-01-03	SE	C16611A	154	0.038961
1550	2022-01-03	SE	T18438C	106	0.037736
1551	2022-01-03	SE	A18564C	78	0.076923
1552	2022-01-03	SE	T18607C	70	0.128571
1553	2022-01-03	SE	C22437T	185	0.021622
1554	2022-01-03	SE	C23202A	33	1.0
1555	2022-01-03	SE	C23306T	54	0.055556
1556	2022-01-03	SE	A23348T	66	0.060606
1557	2022-01-03	SE	A23403G	59	1.0
1558	2022-01-03	SE	T23485G	50	0.08
1559	2022-01-03	SE	C23525T	40	1.0
1560	2022-01-03	SE	T23599G	54	1.0
1561	2022-01-03	SE	C23604A	54	1.0
1562	2022-01-03	SE	A23682T	29	0.172414
1563	2022-01-03	SE	C24130A	112	1.0
1564	2022-01-03	SE	T24278C	106	0.04717
1565	2022-01-03	SE	A24424T	228	1.0
1566	2022-01-03	SE	T24469A	544	0.996324
1567	2022-01-03	SE	C24503T	524	1.0
1568	2022-01-03	SE	C24734T	186	0.032258
1569	2022-01-03	SE	T24925C	1349	0.04596
1570	2022-01-03	SE	A24942T	1254	0.049442
1571	2022-01-03	SE	A24966T	1109	0.018936
1572	2022-01-03	SE	C25000T	986	0.998986
1573	2022-01-03	SE	C25002T	977	0.013306
1574	2022-01-03	SE	A25008G	1109	0.007214
1575	2022-01-03	SE	C25584T	19	1.0
1576	2022-01-03	SE	C25708T	19	0.684211
1577	2022-01-03	SE	C26270T	21	0.904762
1578	2022-01-03	SE	C27874T	675	0.01037
1579	2022-01-03	SE	G28001T	1007	0.026812
1580	2022-01-03	SE	T28019C	967	0.020683
1581	2022-01-03	SE	T28215C	1110	0.00991
1582	2022-01-03	SE	A28254C	1930	0.010363
1583	2022-01-03	SE	A28271T	2205	0.985034
1584	2022-01-03	SE	C28292T	2212	0.005425
1585	2022-01-03	SE	C28311T	2120	0.981604
1586	2022-01-03	SE	T28323C	2144	0.008396
1587	2022-01-03	SE	A28461G	910	0.030769
1588	2022-01-03	SE	C28472T	936	0.009615
1589	2022-01-03	SE	A28591T	950	0.006316
1590	2022-01-03	SE	A28615G	907	0.00882
1591	2022-01-03	SE	G28668T	2013	0.005464
1592	2022-01-03	SE	G28881A	1155	0.978355
1593	2022-01-03	SE	G28881T	1155	0.020779
1594	2022-01-03	SE	G28882A	1149	0.981723
1595	2022-01-03	SE	G28883C	1163	0.981083
1596	2022-01-03	SE	G28916T	1356	0.019174
1597	2022-01-03	SE	T29029C	1342	0.020864
1598	2022-01-03	SE	A29039T	1386	0.031025
1599	2022-01-03	SE	G29049A	1259	0.020651
1600	2022-01-03	SE	T29093C	2059	0.007285
1601	2022-01-03	SE	G29212C	1207	0.008285
1602	2022-01-03	SE	A29301G	1876	0.785714
1603	2022-01-03	SE	G29402T	4208	0.007605
1604	2022-01-03	SE	C29541G	3117	0.005775
1605	2022-01-03	SE	T29581C	3014	0.004977
1606	2022-01-03	SE	C29614T	2984	0.009718
1607	2022-01-03	SE	C29632T	2964	0.00776
1608	2022-01-03	SE	C29642T	2879	0.006947
1609	2022-01-03	SE	C29686T	3079	0.005196
1610	2022-01-03	SE	A29700G	3196	0.006258
1611	2022-01-03	SE	G29734T	2631	0.006081
1612	2022-01-03	SE	C29739T	2542	0.011015
1613	2022-01-03	SE	G29742T	2524	0.006339
1614	2022-01-03	SE	C29754T	2285	0.008315
1615	2022-01-03	SE	Valid_VCF	0	0.0
1616	2022-01-03	SG	C29870A	9865	0.769083
1617	2022-01-03	SG	Valid_VCF	0	0.0
1618	2022-01-03	SS	G210T	28	0.107143
1619	2022-01-03	SS	C241T	42	1.0
1620	2022-01-03	SS	G374T	44	0.136364
1621	2022-01-03	SS	A496T	582	0.111684
1622	2022-01-03	SS	G9140T	146	0.123288
1623	2022-01-03	SS	C11950T	96	0.208333
1624	2022-01-03	SS	C12153T	91	0.120879
1625	2022-01-03	SS	C25000T	20	0.95
1626	2022-01-03	SS	G27996C	172	0.063953
1627	2022-01-03	SS	T28019C	172	0.02907
1628	2022-01-03	SS	A28271T	293	0.955631
1629	2022-01-03	SS	C28311T	287	0.947735
1630	2022-01-03	SS	A28412T	150	0.053333
1631	2022-01-03	SS	A28461G	160	0.11875
1632	2022-01-03	SS	G28881A	146	0.972603
1633	2022-01-03	SS	G28882A	145	0.972414
1634	2022-01-03	SS	G28883C	144	0.986111
1635	2022-01-03	SS	G28936T	187	0.069519
1636	2022-01-03	SS	T29029C	220	0.059091
1637	2022-01-03	SS	A29039T	221	0.045249
1638	2022-01-03	SS	C29268T	29	0.310345
1639	2022-01-03	SS	A29301G	466	0.761803
1640	2022-01-03	SS	C29370T	1022	0.011742
1641	2022-01-03	SS	G29402T	1195	0.020921
1642	2022-01-03	SS	C29509T	984	0.013211
1643	2022-01-03	SS	G29742T	1250	0.0152
1644	2022-01-03	SS	A29752T	1152	0.303819
1645	2022-01-03	SS	Valid_VCF	0	0.0
1646	2022-01-03	SW	C241T	33	1.0
1647	2022-01-03	SW	T5386G	11	1.0
1648	2022-01-03	SW	T13195C	19	1.0
1649	2022-01-03	SW	T28184C	73	0.054795
1650	2022-01-03	SW	A28271T	126	1.0
1651	2022-01-03	SW	C28311T	179	1.0
1652	2022-01-03	SW	A28461G	63	0.063492
1653	2022-01-03	SW	C28807T	359	0.114206
1654	2022-01-03	SW	G28881A	283	0.939929
1655	2022-01-03	SW	G28881T	283	0.056537
1656	2022-01-03	SW	G28882A	282	0.943262
1657	2022-01-03	SW	G28883C	284	0.943662
1658	2022-01-03	SW	G28922T	294	0.078231
1659	2022-01-03	SW	G28931T	302	0.039735
1660	2022-01-03	SW	T28962G	302	0.046358
1661	2022-01-03	SW	T29029C	304	0.026316
1662	2022-01-03	SW	A29039T	320	0.025
1663	2022-01-03	SW	T29094C	384	0.044271
1664	2022-01-03	SW	C29095T	384	0.026042
1665	2022-01-03	SW	T29194C	208	0.043269
1666	2022-01-03	SW	A29301G	295	0.711864
1667	2022-01-03	SW	G29402T	666	0.054054
1668	2022-01-03	SW	G29468A	627	0.090909
1669	2022-01-03	SW	C29541T	613	0.044046
1670	2022-01-03	SW	C29580T	597	0.043551
1671	2022-01-03	SW	G29620T	564	0.070922
1672	2022-01-03	SW	C29625T	573	0.062827
1673	2022-01-03	SW	G29742T	482	0.056017
1674	2022-01-03	SW	Valid_VCF	0	0.0
1675	2022-01-03	TC	C241T	583	1.0
1676	2022-01-03	TC	G295A	625	0.0336
1677	2022-01-03	TC	G417C	577	0.015598
1678	2022-01-03	TC	C823T	1493	0.008707
1679	2022-01-03	TC	G881A	1732	0.020208
1680	2022-01-03	TC	T892C	1646	0.03949
1681	2022-01-03	TC	G910A	1505	0.019934
1682	2022-01-03	TC	C1179T	46	0.086957
1683	2022-01-03	TC	A1197G	45	0.288889
1684	2022-01-03	TC	C3037T	30	1.0
1685	2022-01-03	TC	T5118A	111	0.045045
1686	2022-01-03	TC	T5119A	112	0.044643
1687	2022-01-03	TC	T5120A	112	0.044643
1688	2022-01-03	TC	C5284T	88	0.045455
1689	2022-01-03	TC	T5386G	119	1.0
1690	2022-01-03	TC	A5452G	135	0.066667
1691	2022-01-03	TC	A7142G	30	0.1
1692	2022-01-03	TC	T8744C	851	0.049354
1693	2022-01-03	TC	G8858A	1032	0.00969
1694	2022-01-03	TC	T8908G	870	0.011494
1695	2022-01-03	TC	C9096A	1256	0.01035
1696	2022-01-03	TC	C9298T	263	0.022814
1697	2022-01-03	TC	C9319T	259	0.050193
1698	2022-01-03	TC	C10029T	494	0.997976
1699	2022-01-03	TC	T10135C	531	0.843691
1700	2022-01-03	TC	T10177G	521	0.06334
1701	2022-01-03	TC	C10449A	91	1.0
1702	2022-01-03	TC	T10885C	296	0.057432
1703	2022-01-03	TC	T11119C	277	0.018051
1704	2022-01-03	TC	A11506G	51	0.117647
1705	2022-01-03	TC	A11537G	42	1.0
1706	2022-01-03	TC	C11950T	1446	0.053942
1707	2022-01-03	TC	T12101C	1172	0.045222
1708	2022-01-03	TC	A12285G	1234	0.008914
1709	2022-01-03	TC	C12513T	163	0.030675
1710	2022-01-03	TC	G12565T	162	0.055556
1711	2022-01-03	TC	G12812A	116	0.077586
1712	2022-01-03	TC	T13195C	316	0.993671
1713	2022-01-03	TC	C13275A	264	0.022727
1714	2022-01-03	TC	T13474C	282	0.021277
1715	2022-01-03	TC	T13545C	829	0.025332
1716	2022-01-03	TC	A13640T	813	0.0246
1717	2022-01-03	TC	A13693T	740	0.018919
1718	2022-01-03	TC	C14408T	59	1.0
1719	2022-01-03	TC	G14414T	66	0.106061
1720	2022-01-03	TC	T15682A	248	0.03629
1721	2022-01-03	TC	T15685A	247	0.036437
1722	2022-01-03	TC	C15752T	202	0.039604
1723	2022-01-03	TC	C15805A	216	0.050926
1724	2022-01-03	TC	A15812T	217	0.046083
1725	2022-01-03	TC	T15912C	524	0.017176
1726	2022-01-03	TC	T15926C	536	0.01306
1727	2022-01-03	TC	C16092T	479	0.025052
1728	2022-01-03	TC	A16113G	456	0.035088
1729	2022-01-03	TC	C16459T	556	0.026978
1730	2022-01-03	TC	A16514G	559	0.021467
1731	2022-01-03	TC	T16576C	542	0.01476
1732	2022-01-03	TC	C16611A	554	0.018051
1733	2022-01-03	TC	T16743C	650	0.023077
1734	2022-01-03	TC	G16837A	284	0.042254
1735	2022-01-03	TC	G18310C	14	0.428571
1736	2022-01-03	TC	C18348T	180	0.027778
1737	2022-01-03	TC	A18564C	323	0.027864
1738	2022-01-03	TC	A18637T	309	0.02589
1739	2022-01-03	TC	G18780T	319	0.028213
1740	2022-01-03	TC	G22813T	17	0.882353
1741	2022-01-03	TC	T22882G	20	0.95
1742	2022-01-03	TC	G22898A	23	0.956522
1743	2022-01-03	TC	G22992A	20	1.0
1744	2022-01-03	TC	C22995A	21	1.0
1745	2022-01-03	TC	A23013C	22	1.0
1746	2022-01-03	TC	A23040G	23	1.0
1747	2022-01-03	TC	G23048A	20	1.0
1748	2022-01-03	TC	A23055G	20	1.0
1749	2022-01-03	TC	A23063T	24	1.0
1750	2022-01-03	TC	T23075C	21	1.0
1751	2022-01-03	TC	C23202A	162	0.95679
1752	2022-01-03	TC	C23248T	220	0.063636
1753	2022-01-03	TC	A23403G	173	1.0
1754	2022-01-03	TC	G23461A	150	0.053333
1755	2022-01-03	TC	C23525T	132	0.954545
1756	2022-01-03	TC	T23599G	141	0.971631
1757	2022-01-03	TC	C23604A	139	0.971223
1758	2022-01-03	TC	G23642T	97	0.072165
1759	2022-01-03	TC	C24130A	402	0.895522
1760	2022-01-03	TC	G24410A	785	0.028025
1761	2022-01-03	TC	A24424T	958	0.970772
1762	2022-01-03	TC	T24469A	1070	0.97757
1763	2022-01-03	TC	C24503T	1140	0.977193
1764	2022-01-03	TC	A24803G	1757	0.0535
1765	2022-01-03	TC	A24942T	2336	0.051798
1766	2022-01-03	TC	A24966T	1769	0.007349
1767	2022-01-03	TC	T24984G	1706	0.00762
1768	2022-01-03	TC	A24999T	1530	0.009804
1769	2022-01-03	TC	C25000T	1506	0.939575
1770	2022-01-03	TC	T25004C	1737	0.053541
1771	2022-01-03	TC	C25132A	1666	0.008403
1772	2022-01-03	TC	C25433T	164	0.067073
1773	2022-01-03	TC	C25584T	131	1.0
1774	2022-01-03	TC	C25708T	81	0.481481
1775	2022-01-03	TC	C26270T	27	1.0
1776	2022-01-03	TC	A26530G	49	0.897959
1777	2022-01-03	TC	A26530T	49	0.102041
1778	2022-01-03	TC	C26577G	43	1.0
1779	2022-01-03	TC	G26709A	46	1.0
1780	2022-01-03	TC	C27807T	62	1.0
1781	2022-01-03	TC	A27821C	74	0.054054
1782	2022-01-03	TC	C27874T	1115	0.010762
1783	2022-01-03	TC	C27944T	2047	0.020029
1784	2022-01-03	TC	T27984G	2053	0.005358
1785	2022-01-03	TC	A27985T	2055	0.009246
1786	2022-01-03	TC	T28007C	1611	0.011794
1787	2022-01-03	TC	T28019C	1533	0.019569
1788	2022-01-03	TC	G28162T	1475	0.020339
1789	2022-01-03	TC	C28170A	1564	0.017263
1790	2022-01-03	TC	A28271T	3173	0.988339
1791	2022-01-03	TC	C28289A	3186	0.008161
1792	2022-01-03	TC	C28311T	3170	0.993375
1793	2022-01-03	TC	C28472T	1854	0.035059
1794	2022-01-03	TC	A28492T	1860	0.010215
1795	2022-01-03	TC	C28603T	1874	0.008538
1796	2022-01-03	TC	T28689C	3855	0.007782
1797	2022-01-03	TC	C28751T	4503	0.006884
1798	2022-01-03	TC	C28801A	3245	0.00678
1799	2022-01-03	TC	A28877T	2266	0.005737
1800	2022-01-03	TC	G28881A	2024	0.990613
1801	2022-01-03	TC	G28882A	2017	0.988101
1802	2022-01-03	TC	G28883C	2027	0.991613
1803	2022-01-03	TC	G28975T	2389	0.012976
1804	2022-01-03	TC	T29029C	2401	0.013328
1805	2022-01-03	TC	A29039T	2530	0.021739
1806	2022-01-03	TC	G29049A	2327	0.012462
1807	2022-01-03	TC	C29144T	3329	0.01562
1808	2022-01-03	TC	C29149T	3247	0.004312
1809	2022-01-03	TC	C29203T	2658	0.006396
1810	2022-01-03	TC	A29301G	3485	0.671736
1811	2022-01-03	TC	G29402T	6895	0.014648
1812	2022-01-03	TC	G29405A	6942	0.004322
1813	2022-01-03	TC	C29421A	6980	0.005158
1814	2022-01-03	TC	G29422A	6152	0.004714
1815	2022-01-03	TC	T29479G	5730	0.003839
1816	2022-01-03	TC	C29541G	5288	0.006241
1817	2022-01-03	TC	C29541T	5288	0.009644
1818	2022-01-03	TC	C29614T	4763	0.006089
1819	2022-01-03	TC	C29627T	4662	0.005363
1820	2022-01-03	TC	C29642T	4491	0.00668
1821	2022-01-03	TC	C29686T	4493	0.003784
1822	2022-01-03	TC	G29734T	3725	0.006174
1823	2022-01-03	TC	G29742T	3519	0.012219
1824	2022-01-03	TC	G29747T	3441	0.007847
1825	2022-01-03	TC	Valid_VCF	0	0.0
1826	2022-01-03	TT	C241T	12	1.0
1827	2022-01-03	TT	G566A	475	0.012632
1828	2022-01-03	TT	C622T	447	0.1566
1829	2022-01-03	TT	T796C	453	0.015453
1830	2022-01-03	TT	C28170A	87	0.068966
1831	2022-01-03	TT	A28271T	83	1.0
1832	2022-01-03	TT	C28311T	65	1.0
1833	2022-01-03	TT	G28881A	54	1.0
1834	2022-01-03	TT	G28882A	54	1.0
1835	2022-01-03	TT	G28883C	55	1.0
1836	2022-01-03	TT	G28936T	67	0.134328
1837	2022-01-03	TT	A29039T	59	0.050847
1838	2022-01-03	TT	A29301G	141	0.865248
1839	2022-01-03	TT	C29614T	380	0.021053
1840	2022-01-03	TT	Valid_VCF	0	0.0
1841	2022-01-03	UB	C241T	267	1.0
1842	2022-01-03	UB	G417C	254	0.023622
1843	2022-01-03	UB	T568C	1687	0.063426
1844	2022-01-03	UB	G569A	1633	0.011635
1845	2022-01-03	UB	C715T	1397	0.088762
1846	2022-01-03	UB	C823T	1356	0.006637
1847	2022-01-03	UB	G860A	1555	0.00836
1848	2022-01-03	UB	T8883C	552	0.018116
1849	2022-01-03	UB	T8908G	506	0.01581
1850	2022-01-03	UB	T9001A	634	0.011041
1851	2022-01-03	UB	C9015T	614	0.140065
1852	2022-01-03	UB	T9094C	643	0.026439
1853	2022-01-03	UB	C9158T	496	0.016129
1854	2022-01-03	UB	C10029T	26	1.0
1855	2022-01-03	UB	T10135C	27	0.333333
1856	2022-01-03	UB	C10449A	24	1.0
1857	2022-01-03	UB	C11916T	931	0.027927
1858	2022-01-03	UB	T13195C	56	1.0
1859	2022-01-03	UB	G13232A	61	0.065574
1860	2022-01-03	UB	C13554T	469	0.014925
1861	2022-01-03	UB	A13693T	505	0.047525
1862	2022-01-03	UB	A13712G	529	0.037807
1863	2022-01-03	UB	T14637G	14	0.285714
1864	2022-01-03	UB	A14687G	10	0.2
1865	2022-01-03	UB	T15784C	31	0.096774
1866	2022-01-03	UB	T16213A	158	0.037975
1867	2022-01-03	UB	C16289T	186	0.102151
1868	2022-01-03	UB	T18438C	86	0.046512
1869	2022-01-03	UB	C23202A	15	1.0
1870	2022-01-03	UB	A23403G	19	1.0
1871	2022-01-03	UB	C23525T	18	1.0
1872	2022-01-03	UB	T23599G	21	1.0
1873	2022-01-03	UB	C23604A	21	1.0
1874	2022-01-03	UB	C24130A	95	0.863158
1875	2022-01-03	UB	T24151C	84	0.095238
1876	2022-01-03	UB	C24223T	116	0.043103
1877	2022-01-03	UB	T24271C	114	0.070175
1878	2022-01-03	UB	G24410A	111	0.081081
1879	2022-01-03	UB	A24424T	132	0.909091
1880	2022-01-03	UB	T24469A	130	0.869231
1881	2022-01-03	UB	C24503T	133	0.842105
1882	2022-01-03	UB	A24942T	755	0.046358
1883	2022-01-03	UB	A24966T	648	0.029321
1884	2022-01-03	UB	T24984G	622	0.024116
1885	2022-01-03	UB	C25000T	556	0.998201
1886	2022-01-03	UB	C25132A	659	0.009105
1887	2022-01-03	UB	C25584T	11	0.727273
1888	2022-01-03	UB	C27874T	803	0.013699
1889	2022-01-03	UB	T28007C	1199	0.020017
1890	2022-01-03	UB	A28018G	1184	0.013514
1891	2022-01-03	UB	T28019C	1182	0.019459
1892	2022-01-03	UB	C28170A	1197	0.011696
1893	2022-01-03	UB	A28271T	2247	0.980418
1894	2022-01-03	UB	C28311T	2158	0.978221
1895	2022-01-03	UB	A28461G	1039	0.01155
1896	2022-01-03	UB	C28472T	1087	0.01196
1897	2022-01-03	UB	A28571G	1057	0.014191
1898	2022-01-03	UB	T28582C	1013	0.017769
1899	2022-01-03	UB	A28692G	2588	0.007342
1900	2022-01-03	UB	C28716T	2985	0.015075
1901	2022-01-03	UB	A28762T	2735	0.009872
1902	2022-01-03	UB	C28801A	2423	0.005365
1903	2022-01-03	UB	C28810T	1933	0.009829
1904	2022-01-03	UB	A28841T	1878	0.00852
1905	2022-01-03	UB	G28881A	1573	0.980292
1906	2022-01-03	UB	G28881T	1573	0.019072
1907	2022-01-03	UB	G28882A	1567	0.978941
1908	2022-01-03	UB	G28883C	1576	0.979061
1909	2022-01-03	UB	T28897C	1883	0.013277
1910	2022-01-03	UB	G28904T	1850	0.009189
1911	2022-01-03	UB	G28916T	1868	0.018737
1912	2022-01-03	UB	T29029C	1918	0.020334
1913	2022-01-03	UB	A29039T	1977	0.02782
1914	2022-01-03	UB	G29041A	1982	0.008073
1915	2022-01-03	UB	G29049A	1786	0.016797
1916	2022-01-03	UB	C29119T	2335	0.010707
1917	2022-01-03	UB	T29145C	2172	0.004604
1918	2022-01-03	UB	C29226A	247	0.020243
1919	2022-01-03	UB	A29301G	2428	0.750824
1920	2022-01-03	UB	T29335C	3696	0.008387
1921	2022-01-03	UB	G29402T	5259	0.005134
1922	2022-01-03	UB	C29541T	3728	0.019313
1923	2022-01-03	UB	T29581C	3758	0.007717
1924	2022-01-03	UB	T29589C	3809	0.004463
1925	2022-01-03	UB	T29590A	3805	0.003942
1926	2022-01-03	UB	C29614T	3809	0.003938
1927	2022-01-03	UB	G29648T	3724	0.004565
1928	2022-01-03	UB	A29657C	3829	0.003134
1929	2022-01-03	UB	C29670T	3327	0.003006
1930	2022-01-03	UB	A29700G	4457	0.002468
1931	2022-01-03	UB	G29705T	4444	0.006976
1932	2022-01-03	UB	C29724T	3916	0.004852
1933	2022-01-03	UB	T29760C	3024	0.004299
1934	2022-01-03	UB	C29774T	2709	0.005906
1935	2022-01-03	UB	G29781T	2559	0.020711
1936	2022-01-03	UB	Valid_VCF	0	0.0
1937	2022-01-03	WB	C29870A	2404	0.783278
1938	2022-01-03	WB	Valid_VCF	0	0.0
1939	2022-01-03	WD	A739G	18	0.111111
1940	2022-01-03	WD	C799T	15	0.133333
1941	2022-01-03	WD	A28271T	752	0.996011
1942	2022-01-03	WD	C28311T	648	0.993827
1943	2022-01-03	WD	A29301G	459	0.991285
1944	2022-01-03	WD	G29427A	24	0.25
1945	2022-01-03	WD	Valid_VCF	0	0.0
1946	2022-01-03	WL	C241T	1623	0.997535
1947	2022-01-03	WL	C300T	1612	0.026055
1948	2022-01-03	WL	A459T	2894	0.024534
1949	2022-01-03	WL	T670G	1719	0.034904
1950	2022-01-03	WL	C823T	1552	0.007088
1951	2022-01-03	WL	G887T	2495	0.022445
1952	2022-01-03	WL	T1028C	1264	0.032437
1953	2022-01-03	WL	A1133T	1280	0.0125
1954	2022-01-03	WL	A1644C	45	0.066667
1955	2022-01-03	WL	G1659T	48	0.0625
1956	2022-01-03	WL	G1821A	29	0.137931
1957	2022-01-03	WL	C2306T	46	0.086957
1958	2022-01-03	WL	G2804A	80	0.0375
1959	2022-01-03	WL	A2832G	70	1.0
1960	2022-01-03	WL	C3037T	267	0.996255
1961	2022-01-03	WL	G3125T	215	0.102326
1962	2022-01-03	WL	C3290G	228	0.02193
1963	2022-01-03	WL	C3884T	104	0.125
1964	2022-01-03	WL	G4088A	63	0.079365
1965	2022-01-03	WL	A4102T	63	0.095238
1966	2022-01-03	WL	A4141G	63	0.063492
1967	2022-01-03	WL	A4229C	100	0.06
1968	2022-01-03	WL	A5089G	819	0.026862
1969	2022-01-03	WL	T5095C	838	0.011933
1970	2022-01-03	WL	A5283G	747	0.01071
1971	2022-01-03	WL	T5386G	751	0.924101
1972	2022-01-03	WL	G5387T	770	0.019481
1973	2022-01-03	WL	T5468C	806	0.026055
1974	2022-01-03	WL	C5477T	789	0.067174
1975	2022-01-03	WL	A5535G	529	0.017013
1976	2022-01-03	WL	G5743C	65	0.107692
1977	2022-01-03	WL	T5744C	65	0.107692
1978	2022-01-03	WL	A5794T	80	0.0625
1979	2022-01-03	WL	G5847T	620	0.016129
1980	2022-01-03	WL	C5849T	623	0.017657
1981	2022-01-03	WL	A6604G	40	0.075
1982	2022-01-03	WL	G8393A	30	0.533333
1983	2022-01-03	WL	A8684C	31	0.16129
1984	2022-01-03	WL	G8858A	1197	0.00919
1985	2022-01-03	WL	T8908G	1036	0.021236
1986	2022-01-03	WL	A8981T	1157	0.053587
1987	2022-01-03	WL	T9135C	1687	0.036159
1988	2022-01-03	WL	C10029T	1028	0.998055
1989	2022-01-03	WL	T10135C	978	0.743354
1990	2022-01-03	WL	A10323G	1183	0.010989
1991	2022-01-03	WL	C10449A	296	0.996622
1992	2022-01-03	WL	T10459C	333	0.027027
1993	2022-01-03	WL	A10874T	773	0.015524
1994	2022-01-03	WL	C11511G	248	0.03629
1995	2022-01-03	WL	A11537G	238	1.0
1996	2022-01-03	WL	C11626T	287	0.12892
1997	2022-01-03	WL	T11654C	296	0.023649
1998	2022-01-03	WL	C11950T	2256	0.028369
[truncated: 142,064 more rows]
