# Supplementary material for: Crykey: Rapid identification of SARS-CoV-2 cryptic mutations in wastewater
Source: Nat Commun. 2024 May 28;15:4545. doi: 10.1038/s41467-024-48334-w (PMC11133379; doi:10.1038/s41467-024-48334-w)
Supplement: Supplementary file 4 — Source Data [file 41467_2024_48334_MOESM4_ESM.zip › source_data/sample_n_per_week.xlsx]

## Sheet: Figure 7, sample n per week
	Week1	Week2	Week3	Week4	Week5	Week6	Week7	Week8
CR1	0	0	1	1	2	1	0	0
CR2	0	2	2	1	3	1	0	0
CR3	1	3	26	75	28	16	11	3
CR4	1	23	172	475	222	140	56	26
CR5	1	82	695	1378	744	549	232	149
CR6	0	2	2	6	1	2	1	0
CR7	0	0	1	14	0	2	3	0
CR8	1	26	138	386	182	124	52	20
CR9	2	50	149	392	266	170	19	31
CR10	0	2	1	2	0	1	1	0
CR11	2	16	88	250	112	66	36	11
CR12	2	38	164	303	122	109	72	35

## Sheet: Figure 8
subfigure	Sample Type	Mutation/Mutations	Total Count	Count per week (from left to right)
a	Wastewater	C10449A	222	1	2	17	13	19	11	22	22	4	4	1	1	1	1	4	2	5	3	9	2	1	3	2	2	3	7	3	10	16	9	1	2	6	13
a	Wastewater	T10459C	39	5	12	3	9	7	1	1	1
b	Wastewater	C10449A+T10459C	19	4	8	1	4	2
e	Clinical	C10449A	4937	42	325	837	1628	1073	622	247	163
e	Clinical	T10459C	981	5	31	152	402	188	129	54	20
f	Clinical	C10449A+T10459C	929	1	26	138	386	182	124	52	20

## Sheet: Supplementary Figure 3
subfigure	Sample Type	Mutation/Mutations	Total Count	Count per week (from left to right)
a	Wastewater	A26530G	90	1	1	14	12	6	18	28	4	3	1	1	1
a	Wastewater	C26533T	18	1	1	3	1	2	3	1	3	1	1	1
a	Wastewater	C26542A	34	1	1	1	3	1	2	2	1	1	2	1	1	5	2	3	2	1	1	1	1	1
a	Wastewater	T26545G	71	1	1	2	1	1	4	1	1	1	2	1	1	6	9	3	6	9	1	1	1	2	2	2	2	1	1	2	1	1	1	3
b	Wastewater	CR3	3	2	1
e	Clinical	A26530G	4751	28	182	824	1628	1065	617	247	160
e	Clinical	C26533T	296	2	10	53	130	49	29	17	6
e	Clinical	C26542A	1920	7	72	312	783	364	250	83	49
e	Clinical	T26545G	1932	7	76	311	792	370	251	79	46
f	Clinical	CR3	163	1	3	26	75	28	16	11	3

## Sheet: Supplementary Figure 4
subfigure	Sample Type	Mutation/Mutations	Total Count	Count per week (from left to right)
a	Wastewater	A27259C	81	3	18	5	9	2	5	14	1	1	3	3	1	1	1	1	1	2	1	5	2	2
a	Wastewater	C27335T	144	7	10	13	7	6	7	2	2	5	4	6	6	1	2	2	6	4	5	7	3	9	2	5	14	1	2	1	1	1	1	2
a	Wastewater	A27344T	116	5	9	12	4	5	3	2	2	6	3	6	6	1	3	2	4	2	4	3	2	8	1	4	14	1	1	1	1	1
a	Wastewater	A27345T	146	1	1	1	1	1	1	8	7	10	13	6	5	4	3	2	6	4	7	6	2	4	2	7	2	5	4	3	7	1	4	13	1	1	1	1	1
b	Wastewater	CR5	3	2	1
e	Clinical	A27259C	4897	42	322	834	1600	1069	621	246	163
e	Clinical	C27335T	4470	12	142	782	1605	898	622	246	163
e	Clinical	A27344T	4419	12	135	775	1598	871	622	243	163
e	Clinical	A27345T	4416	12	137	779	1597	863	621	244	163
f	Clinical	CR5	3830	1	82	695	1378	744	549	232	149

## Sheet: Supplementary Figure 5
subfigure	Sample Type	Mutation/Mutations	Total Count	Count per week (from left to right)
a	Wastewater	A29039T	416	1	4	10	6	4	3	15	1	13	11	12	10	11	6	13	8	20	16	15	12	9	16	20	21	25	14	27	17	6	5	2	4	1	1	1	1	2	4	1	2	5	13	2	1	1	1
a	Wastewater	G29049A	260	7	6	4	2	10	1	9	9	10	7	8	5	10	8	21	14	14	13	9	4	13	8	10	10	11	10	4	4	1	1	1	1	8	3	2	1	1
b	Wastewater	CR12	198	7	3	2	2	8	1	7	4	8	5	8	4	5	6	16	13	9	11	7	4	12	8	10	5	10	7	3	1	1	1	7	2	1
e	Clinical	A29039T	3466	13	121	636	1284	647	464	177	124
e	Clinical	G29049A	1845	5	87	398	652	279	242	112	70
f	Clinical	CR12	845	2	38	164	303	122	109	72	35
[truncated: 9 more columns]
