# Supplementary material for: Crykey: Rapid identification of SARS-CoV-2 cryptic mutations in wastewater
Source: Nat Commun. 2024 May 28;15:4545. doi: 10.1038/s41467-024-48334-w (PMC11133379; doi:10.1038/s41467-024-48334-w)
Supplement: Supplementary file 4 — Source Data [file 41467_2024_48334_MOESM4_ESM.zip › source_data/texas_gisaid_sequence_count.csv]

Week	BA.2	BA.5	Delta	Omicron	Other
2020-02-10	0	0	0	0	1
2020-02-24	0	0	0	0	3
2020-03-02	0	0	0	0	3
2020-03-09	0	0	0	0	44
2020-03-16	0	0	0	0	143
2020-03-23	0	0	0	0	111
2020-03-30	0	0	0	0	74
2020-04-06	0	0	0	0	8
2020-04-13	0	0	0	0	1
2020-04-20	0	0	0	0	2
2020-04-27	0	0	0	0	26
2020-05-04	0	0	0	0	4
2020-05-11	0	0	0	0	2
2020-05-25	0	0	0	0	6
2020-06-01	0	0	0	0	18
2020-06-08	0	0	0	0	11
2020-06-15	0	0	0	0	22
2020-06-22	0	0	0	0	25
2020-06-29	0	0	0	0	33
2020-07-06	0	0	0	0	29
2020-07-13	0	0	0	0	13
2020-07-20	0	0	0	0	14
2020-07-27	0	0	3	0	13
2020-08-03	0	0	0	0	2
2020-08-10	0	0	0	0	8
2020-08-17	0	0	0	0	7
2020-08-24	0	0	0	0	7
2020-08-31	0	0	0	0	8
2020-09-07	0	0	0	0	10
2020-09-14	0	0	0	0	8
2020-09-21	0	0	0	0	1
2020-09-28	0	0	0	0	10
2020-10-05	0	0	0	0	17
2020-10-12	0	0	0	0	6
2020-10-19	0	0	0	0	6
2020-10-26	0	0	0	0	9
2020-11-02	0	0	0	0	29
2020-11-09	0	0	0	0	14
2020-11-16	0	0	0	0	33
2020-11-23	0	0	0	0	20
2020-11-30	0	0	2	0	17
2020-12-07	0	0	0	0	68
2020-12-14	0	0	0	0	36
2020-12-21	0	0	1	0	116
2020-12-28	0	0	0	0	123
2021-01-04	0	0	0	0	238
2021-01-11	0	0	0	0	113
2021-01-18	0	0	0	0	206
2021-01-25	0	0	0	0	284
2021-02-01	0	0	0	0	336
2021-02-08	0	0	0	0	613
2021-02-15	0	0	0	0	565
2021-02-22	0	0	0	0	992
2021-03-01	0	0	0	0	723
2021-03-08	0	0	0	0	870
2021-03-15	0	0	0	0	934
2021-03-22	0	0	0	0	684
2021-03-29	0	0	1	0	849
2021-04-05	0	0	3	0	1171
2021-04-12	0	0	8	0	1105
2021-04-19	0	0	17	0	1077
2021-04-26	0	0	21	0	1165
2021-05-03	0	0	33	0	1159
2021-05-10	0	0	30	0	907
2021-05-17	0	0	36	0	655
2021-05-24	0	0	63	0	532
2021-05-31	0	0	109	0	435
2021-06-07	0	0	148	0	503
2021-06-14	0	0	324	0	569
2021-06-21	0	0	449	0	345
2021-06-28	0	0	738	0	332
2021-07-05	0	0	1292	0	307
2021-07-12	0	0	1470	0	212
2021-07-19	0	0	2483	0	134
2021-07-26	0	0	3355	0	120
2021-08-02	0	0	3961	0	127
2021-08-09	0	0	2517	0	32
2021-08-16	0	0	2606	0	37
2021-08-23	0	0	3152	0	44
2021-08-30	0	0	3370	0	29
2021-09-06	0	0	4491	0	33
2021-09-13	0	0	3249	0	30
2021-09-20	0	0	2229	0	18
2021-09-27	0	0	2123	0	19
2021-10-04	0	0	1959	0	9
2021-10-11	0	0	1463	0	12
2021-10-18	0	0	1491	0	18
2021-10-25	0	0	1549	0	14
2021-11-01	0	0	1264	0	15
2021-11-08	0	0	1394	0	23
2021-11-15	0	0	1321	0	25
2021-11-22	0	0	892	1	8
2021-11-29	0	0	675	29	1
2021-12-06	0	0	635	273	0
2021-12-13	0	0	617	1967	11
2021-12-20	0	0	322	3453	12
2021-12-27	0	0	129	4675	21
2022-01-03	3	0	36	2606	8
2022-01-10	7	0	9	3445	22
2022-01-17	23	0	5	3095	1
2022-01-24	19	0	9	2764	5
2022-01-31	30	0	1	2219	0
2022-02-07	53	0	2	2178	8
2022-02-14	58	0	0	1152	10
2022-02-21	79	0	0	931	3
2022-02-28	124	0	0	509	7
2022-03-07	141	0	1	367	0
2022-03-14	226	0	0	216	2
2022-03-21	519	0	0	179	2
2022-03-28	516	0	0	92	2
2022-04-04	771	0	0	74	6
2022-04-11	525	0	1	17	8
2022-04-18	855	1	0	14	6
2022-04-25	892	2	0	9	4
2022-05-02	615	9	0	8	6
2022-05-09	972	23	0	27	7
2022-05-16	1399	52	0	59	27
2022-05-23	1127	93	0	82	30
2022-05-30	1116	143	0	150	16
2022-06-06	1494	461	0	278	18
2022-06-13	770	403	0	222	17
2022-06-20	670	801	0	342	17
2022-06-27	187	450	0	134	2
2022-07-04	239	886	0	222	22
2022-07-11	220	1778	1	390	13
2022-07-18	46	661	0	121	11
2022-07-25	71	1421	0	242	28
2022-08-01	32	1148	0	154	11
2022-08-08	18	1133	0	148	15
2022-08-15	17	1138	0	132	7
2022-08-22	19	1352	0	187	24
2022-08-29	16	1212	0	171	11
2022-09-05	10	893	0	137	27
2022-09-12	17	1067	0	151	27
2022-09-19	11	706	0	108	13
2022-09-26	9	435	0	51	7
2022-10-03	17	338	0	37	3
2022-10-10	27	482	0	50	5
2022-10-17	26	330	0	34	2
2022-10-24	25	339	0	12	5
2022-10-31	28	424	0	22	6
2022-11-07	26	448	0	20	9
2022-11-14	38	502	0	10	13
2022-11-21	35	612	0	17	17
2022-11-28	57	879	0	15	20
2022-12-05	33	493	0	2	24
2022-12-12	33	541	0	0	25
2022-12-19	5	136	0	0	12
